# Supplementary material for: Genome-wide identification and molecular evolution of Dof gene family in Camellia oleifera
Source: BMC Genomics. 2024 Jul 18;25:702. doi: 10.1186/s12864-024-10622-6 (PMC11264790; doi:10.1186/s12864-024-10622-6)
Supplement: Supplementary file 3 — Supplementary Material 3 [file 12864_2024_10622_MOESM3_ESM.xlsx]

## Sheet: Supplementary Table1 ColDof_gen
Supplementary Table1 qRT-PCR Primers of ColDof genes
Sequence ID	Primer ID	Primer Sequence	Primer Tm	Primer GC	Product Size	Product Tm
ColDof1	ColDof1_1_F	TCTTGCAGAAGTGGCGGG	59.967	61.111	121	85.2
ColDof1	ColDof1_1_R	GCGAACTCTTCAGCCCCA	59.653	61.111	121	85.2
ColDof2	ColDof2_1_F	GAGGTGGTGGTCGTTGGG	59.968	66.667	132	92.2
ColDof2	ColDof2_1_R	CTTTTCTCAGCCCCGCCA	59.966	61.111	132	92.2
ColDof3	ColDof3_1_F	CTTCCGCTCCTCAGCCAC	60.125	66.667	92	85.6
ColDof3	ColDof3_1_R	TGACGCCGGGTACGATTG	59.818	61.111	92	85.6
ColDof4	ColDof4_1_F	TGACGCCGGGTACGATTG	59.818	61.111	92	85.6
ColDof4	ColDof4_1_R	CTTCCGCTCCTCAGCCAC	60.125	66.667	92	85.6
ColDof5	ColDof5_1_F	CGGTTCCCTCCGCAATGT	60.046	61.111	106	89.5
ColDof5	ColDof5_1_R	TAGGTCTGGTGGGGTGGG	59.876	66.667	106	89.5
ColDof6	ColDof6_1_F	CGGTTGGCGGTGGATGTA	59.734	61.111	122	82
ColDof6	ColDof6_1_R	AAGCTGCAGATCGGTCGG	59.815	61.111	122	82
ColDof7	ColDof7_1_F	ATAGTCCCCTGCGGTGGT	59.959	61.111	146	88.2
ColDof7	ColDof7_1_R	TACTGGACTCACGGCGGA	59.965	61.111	146	88.2
ColDof8	ColDof8_1_F	TGGAGGAGGAGGAGTGGC	59.96	66.667	82	87.6
ColDof8	ColDof8_1_R	GAAGTGCTCCTCCGCCTC	59.814	66.667	82	87.6
ColDof9	ColDof9_1_F	TGGTGGTGGGGTTCCAGA	60.039	61.111	81	83.3
ColDof9	ColDof9_1_R	GGCCTGCTGCTTCTTGGA	59.965	61.111	81	83.3
ColDof10	ColDof10_1_F	GGCCGGAAAAACAAGCGG	60.05	61.111	84	86.7
ColDof10	ColDof10_1_R	ACTAGAGGTGGTGGCGGT	59.88	61.111	84	86.7
ColDof11	ColDof11_1_F	TCTTGCAGAAGTGGCGGG	59.967	61.111	88	82.6
ColDof11	ColDof11_1_R	TTGAAGTGTCCCCGGTGC	59.888	61.111	88	82.6
ColDof12	ColDof12_1_F	CCATGCAGATCGGAGCGT	59.892	61.111	87	83.7
ColDof12	ColDof12_1_R	TGCTCCAGCGTACACTGC	60.048	61.111	87	83.7
ColDof13	ColDof13_1_F	AGTGGCGAGGCTGAGAGA	59.964	61.111	97	80.4
ColDof13	ColDof13_1_R	TTCCCCGAACACGAGCAC	59.97	61.111	97	80.4
ColDof14	ColDof14_1_F	TGGCACTCGCAGCAAGAA	59.889	55.556	118	83.5
ColDof14	ColDof14_1_R	TTCTGGTGTTGCGTCGGG	60.281	61.111	118	83.5
ColDof15	ColDof15_1_F	GCCTCACTCAGCCAAGGT	59.247	61.111	98	84.5
ColDof15	ColDof15_1_R	CTTCCTGCAGCCTCCACC	60.046	66.667	98	84.5
ColDof16	ColDof16_1_F	TTCCCCGAACACGAGCAC	59.97	61.111	97	80.4
ColDof16	ColDof16_1_R	AGTGGCGAGGCTGAGAGA	59.964	61.111	97	80.4
ColDof17	ColDof17_1_F	ACCGCAACAACCACCCAA	60.044	55.556	146	87.9
ColDof17	ColDof17_1_R	AACTGCCCACTCGAAGCC	59.967	61.111	146	87.9
ColDof18	ColDof18_1_F	GCATGGCGCCATACTTGC	59.973	61.111	146	86.3
ColDof18	ColDof18_1_R	CCCGGGTTCATCGTCTCG	59.896	66.667	146	86.3
ColDof19	ColDof19_1_F	CGCTGCCTCGGTAGTAGC	59.974	66.667	80	90.7
ColDof19	ColDof19_1_R	CAAGCCTCACCGCCTCAA	59.967	61.111	80	90.7
ColDof20	ColDof20_1_F	TGCGCGGCACTCAACTTA	59.97	55.556	145	85
ColDof20	ColDof20_1_R	GCAGAGGTCGAACCGGTC	60.126	66.667	145	85
ColDof21	ColDof21_1_F	GTCCCTTGGGTGACACCG	59.968	66.667	134	84.5
ColDof21	ColDof21_1_R	GGGTCCTCTTCCCCGGAT	60.041	66.667	134	84.5
ColDof22	ColDof22_1_F	GTCCCTTGGGTGACACCG	59.968	66.667	134	84.5
ColDof22	ColDof22_1_R	GGGTCCTCTTCCCCGGAT	60.041	66.667	134	84.5
ColDof23	ColDof23_1_F	AATGTCAACCAGCCCCGG	59.964	61.111	93	84.1
ColDof23	ColDof23_1_R	ACGACCAGCACCAACAGG	59.889	61.111	93	84.1
ColDof24	ColDof24_1_F	AATGTCAACCAGCCCCGG	59.964	61.111	93	84.1
ColDof24	ColDof24_1_R	ACGACCAGCACCAACAGG	59.889	61.111	93	84.1
ColDof25	ColDof25_1_F	CACCGCCGTGATGGTTCT	60.047	61.111	91	85.3
ColDof25	ColDof25_1_R	GCGGTGGCAGGATCAAGT	60.046	61.111	91	85.3
ColDof26	ColDof26_1_F	TCCTACATCCACCGCCGA	60.044	61.111	149	84.8
ColDof26	ColDof26_1_R	GTGCCCTCGGTGTGACTC	60.048	66.667	149	84.8
ColDof27	ColDof27_1_F	CCATGTCCCCGCTGCAAT	60.441	61.111	120	84.3
ColDof27	ColDof27_1_R	CATGGTTCCACCGGCTGT	59.966	61.111	120	84.3
ColDof28	ColDof28_1_F	CAGTACCGGAACCGCCAG	60.126	66.667	93	85.4
ColDof28	ColDof28_1_R	CCACCACCACCACCGTAC	59.969	66.667	93	85.4
ColDof29	ColDof29_1_F	TCGGCATCATCGGCATCG	60.356	61.111	120	83.3
ColDof29	ColDof29_1_R	ACGCTTCTTGTGCATCCAC	58.752	52.632	120	83.3
ColDof30	ColDof30_1_F	CCACTCTGCAACACCCCC	60.282	66.667	113	78
ColDof30	ColDof30_1_R	TGGAGTGTTGGGTGGTGG	59.077	61.111	113	78
ColDof31	ColDof31_1_F	TCGCGGGCACTTAAGTCC	59.736	61.111	94	86.1
ColDof31	ColDof31_1_R	CGGTGGTGGTGGCTCAAT	59.966	61.111	94	86.1
ColDof32	ColDof32_1_F	GATCGGCGGTGACCTGAG	59.895	66.667	138	86.7
ColDof32	ColDof32_1_R	CCCGGCACTTCTGCAAGA	59.967	61.111	138	86.7
ColDof33	ColDof33_1_F	TGGGGGTGGTGTGAGTGT	60.368	61.111	150	83.6
ColDof33	ColDof33_1_R	GCGTCTCCACCAATTTGCC	59.787	57.895	150	83.6
ColDof34	ColDof34_1_F	CATGCCAGAAGCTGCCCT	60.044	61.111	142	85
ColDof34	ColDof34_1_R	TCTCAGAGCACCGCCTCT	59.964	61.111	142	85
ColDof35	ColDof35_1_F	CATGCCAGAAGCTGCCCT	60.044	61.111	125	83.7
ColDof35	ColDof35_1_R	TGTCCAGTACCTCCGGCA	59.881	61.111	125	83.7
ColDof36	ColDof36_1_F	CCTCAGGTGTCCTCGCTG	59.424	66.667	146	84
ColDof36	ColDof36_1_R	CGCCACCGACAGGAACAT	60.047	61.111	146	84
ColDof37	ColDof37_1_F	CGCCGAGCATCCCTGTAC	60.28	66.667	104	83.6
ColDof37	ColDof37_1_R	GCCACCATCCACTCCCAC	60.045	66.667	104	83.6
ColDof38	ColDof38_1_F	GTACAGGGATGCTCGGCG	60.28	66.667	148	86.3
ColDof38	ColDof38_1_R	GCATGGAGTGGTGGTGCT	59.965	61.111	148	86.3
ColDof39	ColDof39_1_F	AAACACCCTCGTCTGGCG	59.969	61.111	114	81.9
ColDof39	ColDof39_1_R	GCGGGCATGGGAGGATTT	60.124	61.111	114	81.9
ColDof40	ColDof40_1_F	ACGACGTCCATGGCGTTT	59.97	55.556	128	80.7
ColDof40	ColDof40_1_R	CGCCGGGTCCCTCATTTT	60.045	61.111	128	80.7
ColDof41	ColDof41_1_F	GCAAAAACTGCCAGCGGT	59.583	55.556	130	84.3
ColDof41	ColDof41_1_R	GCGAGCACCTCTGAGACC	59.817	66.667	130	84.3
ColDof42	ColDof42_1_F	TCGCCACCTGCACTTTGT	59.808	55.556	134	80.8
ColDof42	ColDof42_1_R	AACCTGTGGTTGTGGCCA	59.313	55.556	134	80.8
ColDof43	ColDof43_1_F	CGGTGGCCGCAAAAACAA	59.895	55.556	90	89.1
ColDof43	ColDof43_1_R	CTAGTGGTGGTGGTGCCG	60.047	66.667	90	89.1
ColDof44	ColDof44_1_F	TGGTGGTGGGGTTCCAGA	60.039	61.111	81	83.3
ColDof44	ColDof44_1_R	GGCCTGCTGCTTCTTGGA	59.965	61.111	81	83.3
ColDof45	ColDof45_1_F	TGATCCACCACCACCGGA	60.204	61.111	117	87.9
ColDof45	ColDof45_1_R	ACCCGCCGAGCTAAGGTA	60.044	61.111	117	87.9
