# Supplementary material for: Genome-wide identification and molecular evolution of Dof gene family in Camellia oleifera
Source: BMC Genomics. 2024 Jul 18;25:702. doi: 10.1186/s12864-024-10622-6 (PMC11264790; doi:10.1186/s12864-024-10622-6)
Supplement: Supplementary file 4 — Supplementary Material 4 [file 12864_2024_10622_MOESM4_ESM.xlsx]

## Sheet: psRNATargetJob-1693226357780250
miRNA_Acc.	Target_Acc.	Expectation	miRNA_end	Target_start	Target_end	miRNA_aligned_fragment	Inhibition
ath-miR158a-5p	ColDof1	4	21	93	113	CUUUGUCUACAAUUUUGGAAA	Cleavage
ath-miR414	ColDof1	4	21	278	298	UCAUCUUCAUCAUCAUCGUCA	Cleavage
ath-miR842	ColDof1	4	21	22	42	UCAUGGUCAGAUCCGUCAUCC	Cleavage
ath-miR167c-3p	ColDof1	4.5	23	541	563	UAGGUCAUGCUGGUAGUUUCACC	Translation
ath-miR414	ColDof1	4.5	21	103	123	UCAUCUUCAUCAUCAUCGUCA	Cleavage
ath-miR414	ColDof1	4.5	21	871	891	UCAUCUUCAUCAUCAUCGUCA	Cleavage
ath-miR5631	ColDof1	4.5	21	650	670	UGGCAGGAAAGACAUAAUUUU	Cleavage
ath-miR8173	ColDof1	5	21	669	689	AUGUGCUGAUUCGAGGUGGGA	Cleavage
ath-miR403-5p	ColDof10	4	20	1	20	UGUUUUGUGCUUGAAUCUAA	Cleavage
ath-miR5024-3p	ColDof10	4	21	144	164	CCGUAUCUUGGCCUUGUCAUU	Cleavage
ath-miR5634	ColDof10	4.5	21	165	185	AGGGACUUUGUGAAUUUAGGG	Cleavage
ath-miR837-5p	ColDof10	4.5	21	397	417	AUCAGUUUCUUGUUCGUUUCA	Cleavage
ath-miR5023	ColDof10	5	21	325	345	AUUGGUAGUGGAUAAGGGGGC	Cleavage
ath-miR3440b-5p	ColDof11	4.5	21	793	813	UUUUCUUGGCCCAUCCACUUC	Cleavage
ath-miR779.2	ColDof11	5	21	95	115	UGAUUGGAAAUUUCGUUGACU	Translation
ath-miR414	ColDof12	4.5	21	456	476	UCAUCUUCAUCAUCAUCGUCA	Cleavage
ath-miR828	ColDof12	4.5	22	722	743	UCUUGCUUAAAUGAGUAUUCCA	Cleavage
ath-miR5648-5p	ColDof12	5	22	667	688	UUUGGAAAUAUUUGGCUUGACU	Translation
ath-miR868-3p	ColDof12	5	21	1071	1091	CUUCUUAAGUGCUGAUAAUGC	Translation
ath-miR870-3p	ColDof12	5	21	205	225	UAAUUUGGUGUUUCUUCGAUC	Cleavage
ath-miR414	ColDof13	4.5	21	97	117	UCAUCUUCAUCAUCAUCGUCA	Cleavage
ath-miR5021	ColDof14	3	20	235	254	UGAGAAGAAGAAGAAGAAAA	Cleavage
ath-miR854a	ColDof14	4	21	237	257	GAUGAGGAUAGGGAGGAGGAG	Translation
ath-miR854b	ColDof14	4	21	237	257	GAUGAGGAUAGGGAGGAGGAG	Translation
ath-miR854c	ColDof14	4	21	237	257	GAUGAGGAUAGGGAGGAGGAG	Translation
ath-miR854d	ColDof14	4	21	237	257	GAUGAGGAUAGGGAGGAGGAG	Translation
ath-miR854e	ColDof14	4	21	237	257	GAUGAGGAUAGGGAGGAGGAG	Translation
ath-miR870-3p	ColDof14	4.5	21	49	69	UAAUUUGGUGUUUCUUCGAUC	Cleavage
ath-miR5658	ColDof14	5	21	236	256	AUGAUGAUGAUGAUGAUGAAA	Translation
ath-miR5658	ColDof15	0	21	1722	1742	AUGAUGAUGAUGAUGAUGAAA	Cleavage
ath-miR156i	ColDof15	3.5	20	247	266	UGACAGAAGAGAGAGAGCAG	Cleavage
ath-miR156j	ColDof15	3.5	20	247	266	UGACAGAAGAGAGAGAGCAC	Cleavage
ath-miR164b-3p	ColDof15	3.5	21	2231	2251	CAUGUGCCCAUCUUCACCAUC	Cleavage
ath-miR5021	ColDof15	3.5	20	221	240	UGAGAAGAAGAAGAAGAAAA	Cleavage
ath-miR156a-5p	ColDof15	4.5	20	247	266	UGACAGAAGAGAGUGAGCAC	Cleavage
ath-miR156b-5p	ColDof15	4.5	20	247	266	UGACAGAAGAGAGUGAGCAC	Cleavage
ath-miR156c-5p	ColDof15	4.5	20	247	266	UGACAGAAGAGAGUGAGCAC	Cleavage
ath-miR156d-5p	ColDof15	4.5	20	247	266	UGACAGAAGAGAGUGAGCAC	Cleavage
ath-miR156e	ColDof15	4.5	20	247	266	UGACAGAAGAGAGUGAGCAC	Cleavage
ath-miR156f-5p	ColDof15	4.5	20	247	266	UGACAGAAGAGAGUGAGCAC	Cleavage
ath-miR1888a	ColDof15	4.5	21	2441	2460	UAAGUUAAGAUUUGUGAAGAA	Cleavage
ath-miR5021	ColDof15	4.5	20	178	197	UGAGAAGAAGAAGAAGAAAA	Cleavage
ath-miR5029	ColDof15	4.5	21	241	261	AAUGAGAGAGAACACUGCAAA	Cleavage
ath-miR846-5p	ColDof15	4.5	21	950	970	CAUUCAAGGACUUCUAUUCAG	Translation
ath-miR851-3p	ColDof15	4.5	21	181	201	UGGGUGGCAAACAAAGACGAC	Cleavage
ath-miR156h	ColDof15	5	20	247	266	UGACAGAAGAAAGAGAGCAC	Translation
ath-miR157d	ColDof15	5	20	247	266	UGACAGAAGAUAGAGAGCAC	Translation
ath-miR163	ColDof15	5	24	388	411	UUGAAGAGGACUUGGAACUUCGAU	Cleavage
ath-miR164a	ColDof15	5	21	1131	1151	UGGAGAAGCAGGGCACGUGCA	Cleavage
ath-miR164b-5p	ColDof15	5	21	1131	1151	UGGAGAAGCAGGGCACGUGCA	Cleavage
ath-miR164c-5p	ColDof15	5	21	1131	1151	UGGAGAAGCAGGGCACGUGCG	Cleavage
ath-miR407	ColDof15	5	21	1021	1041	UUUAAAUCAUAUACUUUUGGU	Cleavage
ath-miR447a-3p	ColDof15	5	22	16	37	UUGGGGACGAGAUGUUUUGUUG	Cleavage
ath-miR447b	ColDof15	5	22	16	37	UUGGGGACGAGAUGUUUUGUUG	Cleavage
ath-miR5014a-3p	ColDof15	5	21	1290	1310	UUGUACAAAUUUAAGUGUACG	Cleavage
ath-miR5021	ColDof15	5	20	2507	2526	UGAGAAGAAGAAGAAGAAAA	Cleavage
ath-miR5656	ColDof15	5	21	58	78	ACUGAAGUAGAGAUUGGGUUU	Cleavage
ath-miR774b-3p	ColDof15	5	21	2109	2129	CAUCCAUAUUUUCAUCUCGAA	Cleavage
ath-miR8181	ColDof15	5	20	692	711	UGGGGGUGGGGGGGUGACAG	Cleavage
ath-miR832-3p	ColDof15	5	21	443	463	UUGAUUCCCAAUCCAAGCAAG	Cleavage
ath-miR855	ColDof15	5	22	1250	1271	AGCAAAAGCUAAGGAAAAGGAA	Cleavage
ath-miR858a	ColDof15	5	21	2058	2078	UUUCGUUGUCUGUUCGACCUU	Cleavage
ath-miR776	ColDof16	4.5	21	376	396	UCUAAGUCUUCUAUUGAUGUU	Cleavage
ath-miR414	ColDof16	5	21	591	611	UCAUCUUCAUCAUCAUCGUCA	Cleavage
ath-miR5017-5p	ColDof16	5	21	545	565	AUUUGUUACUAAUUUGGAAUG	Cleavage
ath-miR5658	ColDof16	5	21	245	265	AUGAUGAUGAUGAUGAUGAAA	Cleavage
ath-miR870-3p	ColDof16	5	21	76	96	UAAUUUGGUGUUUCUUCGAUC	Cleavage
ath-miR776	ColDof17	4.5	21	376	396	UCUAAGUCUUCUAUUGAUGUU	Cleavage
ath-miR414	ColDof17	5	21	591	611	UCAUCUUCAUCAUCAUCGUCA	Cleavage
ath-miR5017-5p	ColDof17	5	21	545	565	AUUUGUUACUAAUUUGGAAUG	Cleavage
ath-miR5658	ColDof17	5	21	245	265	AUGAUGAUGAUGAUGAUGAAA	Cleavage
ath-miR870-3p	ColDof17	5	21	76	96	UAAUUUGGUGUUUCUUCGAUC	Cleavage
ath-miR5633	ColDof18	4.5	21	160	180	UAUGAUCAUCAGAAAACAGUG	Cleavage
ath-miR2934-3p	ColDof18	5	21	721	741	CAUCCAAGGUGUUUGUAGAAA	Cleavage
ath-miR319a	ColDof18	5	21	686	706	UUGGACUGAAGGGAGCUCCCU	Cleavage
ath-miR319b	ColDof18	5	21	686	706	UUGGACUGAAGGGAGCUCCCU	Cleavage
ath-miR319c	ColDof18	5	21	686	706	UUGGACUGAAGGGAGCUCCUU	Cleavage
ath-miR5632-5p	ColDof18	5	21	512	532	UUGAUUCUCUUAUCCAACUGU	Cleavage
ath-miR780.2	ColDof18	5	21	869	889	UUCUUCGUGAAUAUCUGGCAU	Translation
ath-miR870-5p	ColDof18	5	21	614	633	AAGAACAUCAAAUUAGAAUGU	Cleavage
ath-miR8182	ColDof19	4.5	22	636	657	UUGUGUUGCGUUUCUGUUGAUU	Cleavage
ath-miR414	ColDof19	5	21	489	509	UCAUCUUCAUCAUCAUCGUCA	Cleavage
ath-miR866-3p	ColDof19	5	20	587	606	ACAAAAUCCGUCUUUGAAGA	Translation
ath-miR3440b-5p	ColDof2	3.5	21	565	585	UUUUCUUGGCCCAUCCACUUC	Cleavage
ath-miR5636	ColDof2	4	21	356	376	CGUAGUUGCAGAGCUUGACGG	Cleavage
ath-miR5023	ColDof2	4.5	21	94	114	AUUGGUAGUGGAUAAGGGGGC	Cleavage
ath-miR5026	ColDof2	5	21	674	694	ACUCAUAAGAUCGUGACACGU	Cleavage
ath-miR5021	ColDof20	2	20	5375	5394	UGAGAAGAAGAAGAAGAAAA	Cleavage
ath-miR1886.1	ColDof20	3	21	935	955	UGAGAGAAGUGAGAUGAAAUC	Cleavage
ath-miR5021	ColDof20	3	20	3984	4003	UGAGAAGAAGAAGAAGAAAA	Cleavage
ath-miR8183	ColDof20	3	21	2758	2778	UUUAGUUGACGGAAUUGUGGC	Cleavage
ath-miR400	ColDof20	3.5	21	2401	2421	UAUGAGAGUAUUAUAAGUCAC	Cleavage
ath-miR403-5p	ColDof20	3.5	22	3799	3820	UGUUUUGUGCUUGAAUCUAAUU	Cleavage
ath-miR5658	ColDof20	3.5	21	5914	5934	AUGAUGAUGAUGAUGAUGAAA	Cleavage
ath-miR1888b	ColDof20	4	21	4392	4411	UUAGGCUAAGAUUUGUGAAGA	Cleavage
ath-miR2936	ColDof20	4	22	5640	5661	CUUGAGAGAGAGAACACAGACG	Cleavage
ath-miR395b	ColDof20	4	21	6791	6811	CUGAAGUGUUUGGGGGGACUC	Cleavage
ath-miR395c	ColDof20	4	21	6791	6811	CUGAAGUGUUUGGGGGGACUC	Cleavage
ath-miR395f	ColDof20	4	21	6791	6811	CUGAAGUGUUUGGGGGGACUC	Cleavage
ath-miR407	ColDof20	4	21	2637	2657	UUUAAAUCAUAUACUUUUGGU	Cleavage
ath-miR865-5p	ColDof20	4	21	1101	1121	AUGAAUUUGGAUCUAAUUGAG	Cleavage
ath-miR156c-3p	ColDof20	4.5	22	4193	4214	GCUCACUGCUCUAUCUGUCAGA	Cleavage
ath-miR156h	ColDof20	4.5	20	5346	5365	UGACAGAAGAAAGAGAGCAC	Cleavage
ath-miR1886.1	ColDof20	4.5	21	609	629	UGAGAGAAGUGAGAUGAAAUC	Cleavage
ath-miR4243	ColDof20	4.5	21	840	860	UUGAAAUUGUAGAUUUCGUAC	Cleavage
ath-miR472-5p	ColDof20	4.5	21	3189	3209	AUGGUCGAAGUAGGCAAAAUC	Translation
ath-miR5017-3p	ColDof20	4.5	21	665	685	UUAUACCAAAUUAAUAGCAAA	Cleavage
ath-miR5021	ColDof20	4.5	20	6572	6591	UGAGAAGAAGAAGAAGAAAA	Cleavage
ath-miR5998a	ColDof20	4.5	21	2567	2587	ACAGUUUGUGUUUUGUUUUGU	Cleavage
ath-miR5998b	ColDof20	4.5	21	2567	2587	ACAGUUUGUGUUUUGUUUUGU	Cleavage
ath-miR837-3p	ColDof20	4.5	21	6566	6586	AAACGAACAAAAAACUGAUGG	Cleavage
ath-miR156i	ColDof20	5	20	5035	5054	UGACAGAAGAGAGAGAGCAG	Cleavage
ath-miR156i	ColDof20	5	20	5346	5365	UGACAGAAGAGAGAGAGCAG	Cleavage
ath-miR156j	ColDof20	5	20	5035	5054	UGACAGAAGAGAGAGAGCAC	Cleavage
ath-miR156j	ColDof20	5	20	5346	5365	UGACAGAAGAGAGAGAGCAC	Cleavage
ath-miR169b-3p	ColDof20	5	22	2291	2313	GGCAAGUUGUCCUU-CGGCUACA	Cleavage
ath-miR1886.2	ColDof20	5	21	654	674	UGAGAUGAAAUCUUUGAUUGG	Cleavage
ath-miR1888a	ColDof20	5	21	4391	4411	UAAGUUAAGAUUUGUGAAGAA	Cleavage
ath-miR395a	ColDof20	5	21	6791	6811	CUGAAGUGUUUGGGGGAACUC	Cleavage
ath-miR395d	ColDof20	5	21	6791	6811	CUGAAGUGUUUGGGGGAACUC	Cleavage
ath-miR395e	ColDof20	5	21	6791	6811	CUGAAGUGUUUGGGGGAACUC	Cleavage
ath-miR407	ColDof20	5	21	2659	2679	UUUAAAUCAUAUACUUUUGGU	Cleavage
ath-miR407	ColDof20	5	21	4509	4529	UUUAAAUCAUAUACUUUUGGU	Cleavage
ath-miR415	ColDof20	5	21	5344	5364	AACAGAGCAGAAACAGAACAU	Cleavage
ath-miR4243	ColDof20	5	21	166	186	UUGAAAUUGUAGAUUUCGUAC	Cleavage
ath-miR4243	ColDof20	5	21	2344	2364	UUGAAAUUGUAGAUUUCGUAC	Cleavage
ath-miR5017-3p	ColDof20	5	21	4177	4197	UUAUACCAAAUUAAUAGCAAA	Cleavage
ath-miR5018	ColDof20	5	24	5851	5874	UUAAAGCUCCACCAUGAGUCCAAU	Cleavage
ath-miR5025	ColDof20	5	21	6626	6646	ACUGUAUAUAUGUAAGUGACA	Cleavage
ath-miR5028	ColDof20	5	21	2032	2052	AAUUGGGUUUAUGCUAGAGUU	Cleavage
ath-miR5640	ColDof20	5	21	4689	4709	UGAGAGAAGGAAUUAGAUUCA	Cleavage
ath-miR5641	ColDof20	5	21	5360	5380	UGGAAGAAGAUGAUAGAAUUA	Translation
ath-miR5664	ColDof20	5	21	1368	1388	AUAGUCAAUUUUAUCGGUCUG	Cleavage
ath-miR8121	ColDof20	5	24	5808	5831	AAAGUAUAAUGGUUUAGUGGUUUG	Cleavage
ath-miR8166	ColDof20	5	22	5093	5114	AGAGAGUGUAGAAAGUUUCUCA	Cleavage
ath-miR8166	ColDof20	5	22	3924	3945	AGAGAGUGUAGAAAGUUUCUCA	Cleavage
ath-miR8177	ColDof20	5	22	4780	4801	GUGUGAUGAUGUGUCAUUUAUA	Cleavage
ath-miR833b	ColDof20	5	21	2859	2879	UGUUUGUUGACAUCGGUCUAG	Cleavage
ath-miR834	ColDof20	5	21	6061	6081	UGGUAGCAGUAGCGGUGGUAA	Cleavage
ath-miR838	ColDof20	5	21	6368	6388	UUUUCUUCUACUUCUUGCACA	Translation
ath-miR862-5p	ColDof20	5	21	91	111	UCCAAUAGGUCGAGCAUGUGC	Cleavage
ath-miR865-3p	ColDof20	5	21	3797	3817	UUUUUCCUCAAAUUUAUCCAA	Cleavage
ath-miR868-5p	ColDof20	5	21	3758	3777	UCAUGUCGUAAUAGUAGUCAC	Cleavage
ath-miR869.1	ColDof20	5	21	857	877	AUUGGUUCAAUUCUGGUGUUG	Cleavage
ath-miR779.2	ColDof21	3.5	21	2640	2660	UGAUUGGAAAUUUCGUUGACU	Cleavage
ath-miR5640	ColDof21	4	21	4141	4161	UGAGAGAAGGAAUUAGAUUCA	Cleavage
ath-miR2933a	ColDof21	4.5	22	4722	4743	GAAAUCGGAGAGGAAAUUCGCC	Cleavage
ath-miR2933b	ColDof21	4.5	22	4722	4743	GAAAUCGGAGAGGAAAUUCGCC	Cleavage
ath-miR4245	ColDof21	4.5	21	5137	5157	ACAAAGUUUUAUACUGACAAU	Cleavage
ath-miR774b-3p	ColDof21	4.5	21	1439	1459	CAUCCAUAUUUUCAUCUCGAA	Translation
ath-miR832-5p	ColDof21	4.5	21	1416	1436	UGCUGGGAUCGGGAAUCGAAA	Cleavage
ath-miR862-3p	ColDof21	4.5	21	1701	1721	AUAUGCUGGAUCUACUUGAAG	Translation
ath-miR157a-5p	ColDof21	5	21	4444	4464	UUGACAGAAGAUAGAGAGCAC	Cleavage
ath-miR157b-5p	ColDof21	5	21	4444	4464	UUGACAGAAGAUAGAGAGCAC	Cleavage
ath-miR157c-5p	ColDof21	5	21	4444	4464	UUGACAGAAGAUAGAGAGCAC	Cleavage
ath-miR157d	ColDof21	5	20	4444	4463	UGACAGAAGAUAGAGAGCAC	Cleavage
ath-miR159a	ColDof21	5	21	1312	1332	UUUGGAUUGAAGGGAGCUCUA	Cleavage
ath-miR159b-3p	ColDof21	5	21	1312	1332	UUUGGAUUGAAGGGAGCUCUU	Cleavage
ath-miR159c	ColDof21	5	21	1312	1332	UUUGGAUUGAAGGGAGCUCCU	Cleavage
ath-miR1886.1	ColDof21	5	21	4759	4779	UGAGAGAAGUGAGAUGAAAUC	Translation
ath-miR3933	ColDof21	5	21	4716	4736	AGAAGCAAAAUGACGACUCGG	Cleavage
ath-miR394b-3p	ColDof21	5	21	2004	2024	AGGUGGGCAUACUGCCAAUAG	Translation
ath-miR405a	ColDof21	5	24	1698	1721	AUGAGUUGGGUCUAACCCAUAACU	Cleavage
ath-miR405b	ColDof21	5	24	1698	1721	AUGAGUUGGGUCUAACCCAUAACU	Cleavage
ath-miR405d	ColDof21	5	24	1698	1721	AUGAGUUGGGUCUAACCCAUAACU	Cleavage
ath-miR4243	ColDof21	5	21	2930	2950	UUGAAAUUGUAGAUUUCGUAC	Cleavage
ath-miR5021	ColDof21	5	20	4727	4746	UGAGAAGAAGAAGAAGAAAA	Cleavage
ath-miR5021	ColDof21	5	20	5472	5491	UGAGAAGAAGAAGAAGAAAA	Cleavage
ath-miR5021	ColDof21	5	20	1568	1587	UGAGAAGAAGAAGAAGAAAA	Translation
ath-miR5595a	ColDof21	5	21	2207	2226	ACAUAUGAUCUGCAUCUUUGC	Cleavage
ath-miR5641	ColDof21	5	21	1915	1935	UGGAAGAAGAUGAUAGAAUUA	Cleavage
ath-miR5654-3p	ColDof21	5	23	3923	3945	UGGAAGAUGCUUUGGGAUUUAUU	Cleavage
ath-miR5995b	ColDof21	5	21	2207	2226	ACAUAUGAUCUGCAUCUUUGC	Cleavage
ath-miR5997	ColDof21	5	21	5365	5384	UGAAACCAAGUAGCUAAAUAG	Cleavage
ath-miR8179	ColDof21	5	21	3823	3843	UGACUGCAUUAACUUGAUCGU	Translation
ath-miR8184	ColDof21	5	21	3675	3695	UUUGGUCUGAUUACGAAUGUA	Translation
ath-miR829-5p	ColDof21	5	21	2800	2820	ACUUUGAAGCUUUGAUUUGAA	Cleavage
ath-miR830-3p	ColDof21	5	21	1241	1261	UAACUAUUUUGAGAAGAAGUG	Cleavage
ath-miR850	ColDof21	5	22	5215	5236	UAAGAUCCGGACUACAACAAAG	Cleavage
ath-miR863-3p	ColDof21	5	21	5428	5448	UUGAGAGCAACAAGACAUAAU	Translation
ath-miR864-5p	ColDof21	5	21	1853	1873	UCAGGUAUGAUUGACUUCAAA	Cleavage
ath-miR869.2	ColDof21	5	21	172	191	UCUGGUGUUGAGAUAGUUGAC	Cleavage
ath-miR779.2	ColDof22	3.5	21	2640	2660	UGAUUGGAAAUUUCGUUGACU	Cleavage
ath-miR5640	ColDof22	4	21	4141	4161	UGAGAGAAGGAAUUAGAUUCA	Cleavage
ath-miR774b-3p	ColDof22	4.5	21	1439	1459	CAUCCAUAUUUUCAUCUCGAA	Translation
ath-miR832-5p	ColDof22	4.5	21	1416	1436	UGCUGGGAUCGGGAAUCGAAA	Cleavage
ath-miR862-3p	ColDof22	4.5	21	1701	1721	AUAUGCUGGAUCUACUUGAAG	Translation
ath-miR159a	ColDof22	5	21	1312	1332	UUUGGAUUGAAGGGAGCUCUA	Cleavage
ath-miR159b-3p	ColDof22	5	21	1312	1332	UUUGGAUUGAAGGGAGCUCUU	Cleavage
ath-miR159c	ColDof22	5	21	1312	1332	UUUGGAUUGAAGGGAGCUCCU	Cleavage
ath-miR394b-3p	ColDof22	5	21	2004	2024	AGGUGGGCAUACUGCCAAUAG	Translation
ath-miR405a	ColDof22	5	24	1698	1721	AUGAGUUGGGUCUAACCCAUAACU	Cleavage
ath-miR405b	ColDof22	5	24	1698	1721	AUGAGUUGGGUCUAACCCAUAACU	Cleavage
ath-miR405d	ColDof22	5	24	1698	1721	AUGAGUUGGGUCUAACCCAUAACU	Cleavage
ath-miR4243	ColDof22	5	21	2930	2950	UUGAAAUUGUAGAUUUCGUAC	Cleavage
ath-miR5021	ColDof22	5	20	1568	1587	UGAGAAGAAGAAGAAGAAAA	Translation
ath-miR5595a	ColDof22	5	21	2207	2226	ACAUAUGAUCUGCAUCUUUGC	Cleavage
ath-miR5641	ColDof22	5	21	1915	1935	UGGAAGAAGAUGAUAGAAUUA	Cleavage
ath-miR5654-3p	ColDof22	5	23	3923	3945	UGGAAGAUGCUUUGGGAUUUAUU	Cleavage
ath-miR5995b	ColDof22	5	21	2207	2226	ACAUAUGAUCUGCAUCUUUGC	Cleavage
ath-miR8179	ColDof22	5	21	3823	3843	UGACUGCAUUAACUUGAUCGU	Translation
ath-miR8184	ColDof22	5	21	3675	3695	UUUGGUCUGAUUACGAAUGUA	Translation
ath-miR829-5p	ColDof22	5	21	2800	2820	ACUUUGAAGCUUUGAUUUGAA	Cleavage
ath-miR830-3p	ColDof22	5	21	1241	1261	UAACUAUUUUGAGAAGAAGUG	Cleavage
ath-miR864-5p	ColDof22	5	21	1853	1873	UCAGGUAUGAUUGACUUCAAA	Cleavage
ath-miR869.2	ColDof22	5	21	172	191	UCUGGUGUUGAGAUAGUUGAC	Cleavage
ath-miR779.2	ColDof23	3.5	21	2620	2640	UGAUUGGAAAUUUCGUUGACU	Cleavage
ath-miR5640	ColDof23	4	21	4121	4141	UGAGAGAAGGAAUUAGAUUCA	Cleavage
ath-miR2933a	ColDof23	4.5	22	4702	4723	GAAAUCGGAGAGGAAAUUCGCC	Cleavage
ath-miR2933b	ColDof23	4.5	22	4702	4723	GAAAUCGGAGAGGAAAUUCGCC	Cleavage
ath-miR399a	ColDof23	4.5	21	1436	1456	UGCCAAAGGAGAUUUGCCCUG	Cleavage
ath-miR399d	ColDof23	4.5	21	1436	1456	UGCCAAAGGAGAUUUGCCCCG	Cleavage
ath-miR399f	ColDof23	4.5	21	1436	1456	UGCCAAAGGAGAUUUGCCCGG	Cleavage
ath-miR403-3p	ColDof23	4.5	21	1429	1449	UUAGAUUCACGCACAAACUCG	Translation
ath-miR4245	ColDof23	4.5	21	5119	5139	ACAAAGUUUUAUACUGACAAU	Cleavage
ath-miR157a-5p	ColDof23	5	21	4424	4444	UUGACAGAAGAUAGAGAGCAC	Cleavage
ath-miR157b-5p	ColDof23	5	21	4424	4444	UUGACAGAAGAUAGAGAGCAC	Cleavage
ath-miR157c-5p	ColDof23	5	21	4424	4444	UUGACAGAAGAUAGAGAGCAC	Cleavage
ath-miR157d	ColDof23	5	20	4424	4443	UGACAGAAGAUAGAGAGCAC	Cleavage
ath-miR159a	ColDof23	5	21	1295	1315	UUUGGAUUGAAGGGAGCUCUA	Cleavage
ath-miR159b-3p	ColDof23	5	21	1295	1315	UUUGGAUUGAAGGGAGCUCUU	Cleavage
ath-miR159c	ColDof23	5	21	1295	1315	UUUGGAUUGAAGGGAGCUCCU	Cleavage
ath-miR1886.1	ColDof23	5	21	4739	4759	UGAGAGAAGUGAGAUGAAAUC	Translation
ath-miR1886.1	ColDof23	5	21	1700	1720	UGAGAGAAGUGAGAUGAAAUC	Cleavage
ath-miR2112-5p	ColDof23	5	21	2334	2354	CGCAAAUGCGGAUAUCAAUGU	Cleavage
ath-miR3933	ColDof23	5	21	4696	4716	AGAAGCAAAAUGACGACUCGG	Cleavage
ath-miR394b-3p	ColDof23	5	21	1976	1996	AGGUGGGCAUACUGCCAAUAG	Translation
ath-miR399e	ColDof23	5	21	1436	1456	UGCCAAAGGAGAUUUGCCUCG	Cleavage
ath-miR4243	ColDof23	5	21	2910	2930	UUGAAAUUGUAGAUUUCGUAC	Cleavage
ath-miR5021	ColDof23	5	20	4795	4814	UGAGAAGAAGAAGAAGAAAA	Cleavage
ath-miR5021	ColDof23	5	20	4707	4726	UGAGAAGAAGAAGAAGAAAA	Cleavage
ath-miR5021	ColDof23	5	20	1540	1559	UGAGAAGAAGAAGAAGAAAA	Translation
ath-miR5595a	ColDof23	5	21	2180	2199	ACAUAUGAUCUGCAUCUUUGC	Cleavage
ath-miR5641	ColDof23	5	21	1887	1907	UGGAAGAAGAUGAUAGAAUUA	Cleavage
ath-miR5654-3p	ColDof23	5	23	3903	3925	UGGAAGAUGCUUUGGGAUUUAUU	Cleavage
ath-miR5995b	ColDof23	5	21	2180	2199	ACAUAUGAUCUGCAUCUUUGC	Cleavage
ath-miR774b-3p	ColDof23	5	21	1422	1442	CAUCCAUAUUUUCAUCUCGAA	Translation
ath-miR8179	ColDof23	5	21	3803	3823	UGACUGCAUUAACUUGAUCGU	Translation
ath-miR8184	ColDof23	5	21	3655	3675	UUUGGUCUGAUUACGAAUGUA	Translation
ath-miR829-5p	ColDof23	5	21	2780	2800	ACUUUGAAGCUUUGAUUUGAA	Cleavage
ath-miR830-3p	ColDof23	5	21	1224	1244	UAACUAUUUUGAGAAGAAGUG	Cleavage
ath-miR850	ColDof23	5	22	5197	5218	UAAGAUCCGGACUACAACAAAG	Cleavage
ath-miR864-5p	ColDof23	5	21	1825	1845	UCAGGUAUGAUUGACUUCAAA	Cleavage
ath-miR869.2	ColDof23	5	21	163	182	UCUGGUGUUGAGAUAGUUGAC	Cleavage
ath-miR779.2	ColDof24	3.5	21	2620	2640	UGAUUGGAAAUUUCGUUGACU	Cleavage
ath-miR5640	ColDof24	4	21	4121	4141	UGAGAGAAGGAAUUAGAUUCA	Cleavage
ath-miR399a	ColDof24	4.5	21	1436	1456	UGCCAAAGGAGAUUUGCCCUG	Cleavage
ath-miR399d	ColDof24	4.5	21	1436	1456	UGCCAAAGGAGAUUUGCCCCG	Cleavage
ath-miR399f	ColDof24	4.5	21	1436	1456	UGCCAAAGGAGAUUUGCCCGG	Cleavage
ath-miR403-3p	ColDof24	4.5	21	1429	1449	UUAGAUUCACGCACAAACUCG	Translation
ath-miR159a	ColDof24	5	21	1295	1315	UUUGGAUUGAAGGGAGCUCUA	Cleavage
ath-miR159b-3p	ColDof24	5	21	1295	1315	UUUGGAUUGAAGGGAGCUCUU	Cleavage
ath-miR159c	ColDof24	5	21	1295	1315	UUUGGAUUGAAGGGAGCUCCU	Cleavage
ath-miR1886.1	ColDof24	5	21	1700	1720	UGAGAGAAGUGAGAUGAAAUC	Cleavage
ath-miR2112-5p	ColDof24	5	21	2334	2354	CGCAAAUGCGGAUAUCAAUGU	Cleavage
ath-miR394b-3p	ColDof24	5	21	1976	1996	AGGUGGGCAUACUGCCAAUAG	Translation
ath-miR399e	ColDof24	5	21	1436	1456	UGCCAAAGGAGAUUUGCCUCG	Cleavage
ath-miR4243	ColDof24	5	21	2910	2930	UUGAAAUUGUAGAUUUCGUAC	Cleavage
ath-miR5021	ColDof24	5	20	1540	1559	UGAGAAGAAGAAGAAGAAAA	Translation
ath-miR5595a	ColDof24	5	21	2180	2199	ACAUAUGAUCUGCAUCUUUGC	Cleavage
ath-miR5641	ColDof24	5	21	1887	1907	UGGAAGAAGAUGAUAGAAUUA	Cleavage
ath-miR5654-3p	ColDof24	5	23	3903	3925	UGGAAGAUGCUUUGGGAUUUAUU	Cleavage
ath-miR5995b	ColDof24	5	21	2180	2199	ACAUAUGAUCUGCAUCUUUGC	Cleavage
ath-miR774b-3p	ColDof24	5	21	1422	1442	CAUCCAUAUUUUCAUCUCGAA	Translation
ath-miR8179	ColDof24	5	21	3803	3823	UGACUGCAUUAACUUGAUCGU	Translation
ath-miR8184	ColDof24	5	21	3655	3675	UUUGGUCUGAUUACGAAUGUA	Translation
ath-miR829-5p	ColDof24	5	21	2780	2800	ACUUUGAAGCUUUGAUUUGAA	Cleavage
ath-miR830-3p	ColDof24	5	21	1224	1244	UAACUAUUUUGAGAAGAAGUG	Cleavage
ath-miR864-5p	ColDof24	5	21	1825	1845	UCAGGUAUGAUUGACUUCAAA	Cleavage
ath-miR869.2	ColDof24	5	21	163	182	UCUGGUGUUGAGAUAGUUGAC	Cleavage
ath-miR5629	ColDof25	4.5	22	1550	1571	UUAGGGUAGUUAACGGAAGUUA	Cleavage
ath-miR2933a	ColDof25	5	22	1268	1289	GAAAUCGGAGAGGAAAUUCGCC	Cleavage
ath-miR2933b	ColDof25	5	22	1268	1289	GAAAUCGGAGAGGAAAUUCGCC	Cleavage
ath-miR404	ColDof25	5	24	897	920	AUUAACGCUGGCGGUUGCGGCAGC	Translation
ath-miR408-5p	ColDof25	5	21	1696	1716	ACAGGGAACAAGCAGAGCAUG	Cleavage
ath-miR5631	ColDof25	5	21	310	329	UGGCAGGAAAGACAUAAUUUU	Cleavage
ath-miR837-5p	ColDof25	5	21	670	690	AUCAGUUUCUUGUUCGUUUCA	Cleavage
ath-miR870-5p	ColDof26	5	21	570	589	AAGAACAUCAAAUUAGAAUGU	Cleavage
ath-miR398b-5p	ColDof27	4.5	21	582	602	AGGGUUGAUAUGAGAACACAC	Translation
ath-miR398c-5p	ColDof27	4.5	21	582	602	AGGGUUGAUAUGAGAACACAC	Translation
ath-miR426	ColDof27	4.5	21	1743	1763	UUUUGGAAAUUUGUCCUUACG	Cleavage
ath-miR846-5p	ColDof27	4.5	21	2582	2602	CAUUCAAGGACUUCUAUUCAG	Translation
ath-miR1888a	ColDof27	5	21	776	795	UAAGUUAAGAUUUGUGAAGAA	Translation
ath-miR447a-3p	ColDof27	5	22	327	348	UUGGGGACGAGAUGUUUUGUUG	Cleavage
ath-miR447b	ColDof27	5	22	327	348	UUGGGGACGAGAUGUUUUGUUG	Cleavage
ath-miR5656	ColDof27	5	21	479	499	ACUGAAGUAGAGAUUGGGUUU	Cleavage
ath-miR823	ColDof27	5	21	2129	2149	UGGGUGGUGAUCAUAUAAGAU	Cleavage
ath-miR837-3p	ColDof27	5	21	571	589	AAACGAACAAAAAACUGAUGG	Cleavage
ath-miR855	ColDof27	5	22	1549	1570	AGCAAAAGCUAAGGAAAAGGAA	Cleavage
ath-miR3440b-3p	ColDof28	3.5	21	141	161	UGGAUUGGUCAAGGGAAGCGU	Cleavage
ath-miR4243	ColDof28	3.5	21	1462	1482	UUGAAAUUGUAGAUUUCGUAC	Cleavage
ath-miR5019	ColDof28	4	21	1587	1607	UGUUGGGAAAGAAAAACUCUU	Cleavage
ath-miR5628	ColDof28	4	21	321	341	GAAAUAGCGAAGAUAUGAUUA	Cleavage
ath-miR5021	ColDof28	4.5	20	387	406	UGAGAAGAAGAAGAAGAAAA	Cleavage
ath-miR8165	ColDof28	4.5	21	359	379	AAUGGAGGCAAGUGUGAAGGA	Cleavage
ath-miR870-3p	ColDof28	4.5	21	631	651	UAAUUUGGUGUUUCUUCGAUC	Cleavage
ath-miR414	ColDof28	5	21	945	965	UCAUCUUCAUCAUCAUCGUCA	Cleavage
ath-miR5020a	ColDof28	5	21	454	474	UGGAAGAAGGUGAGACUUGCA	Cleavage
ath-miR5023	ColDof28	5	21	1363	1383	AUUGGUAGUGGAUAAGGGGGC	Cleavage
ath-miR841a-5p	ColDof28	5	21	1455	1475	UACGAGCCACUUGAAACUGAA	Translation
ath-miR859	ColDof28	5	21	76	96	UCUCUCUGUUGUGAAGUCAAA	Cleavage
ath-miR414	ColDof29	3.5	21	1090	1110	UCAUCUUCAUCAUCAUCGUCA	Cleavage
ath-miR414	ColDof29	3.5	21	1069	1089	UCAUCUUCAUCAUCAUCGUCA	Cleavage
ath-miR5998a	ColDof29	3.5	21	493	513	ACAGUUUGUGUUUUGUUUUGU	Cleavage
ath-miR5998b	ColDof29	3.5	21	493	513	ACAGUUUGUGUUUUGUUUUGU	Cleavage
ath-miR447a.2-3p	ColDof29	4	21	1349	1369	UAUGGAAGAAAUUGUAGUAUU	Translation
ath-miR5020a	ColDof29	4	21	1623	1643	UGGAAGAAGGUGAGACUUGCA	Cleavage
ath-miR837-5p	ColDof29	4	21	1596	1616	AUCAGUUUCUUGUUCGUUUCA	Cleavage
ath-miR319a	ColDof29	4.5	21	1157	1177	UUGGACUGAAGGGAGCUCCCU	Cleavage
ath-miR319b	ColDof29	4.5	21	1157	1177	UUGGACUGAAGGGAGCUCCCU	Cleavage
ath-miR319c	ColDof29	4.5	21	1157	1177	UUGGACUGAAGGGAGCUCCUU	Cleavage
ath-miR414	ColDof29	4.5	21	1831	1851	UCAUCUUCAUCAUCAUCGUCA	Cleavage
ath-miR1886.1	ColDof29	5	21	1550	1570	UGAGAGAAGUGAGAUGAAAUC	Cleavage
ath-miR5641	ColDof29	5	21	512	532	UGGAAGAAGAUGAUAGAAUUA	Cleavage
ath-miR5647	ColDof29	5	21	927	947	UCAAGUUUGAUGACGAUUCCA	Cleavage
ath-miR5657	ColDof29	5	21	1622	1642	UGGACAAGGUUAGAUUUGGUG	Cleavage
ath-miR5658	ColDof29	5	21	805	825	AUGAUGAUGAUGAUGAUGAAA	Translation
ath-miR5998a	ColDof29	5	21	313	333	ACAGUUUGUGUUUUGUUUUGU	Cleavage
ath-miR5998b	ColDof29	5	21	313	333	ACAGUUUGUGUUUUGUUUUGU	Cleavage
ath-miR774b-3p	ColDof29	5	21	1842	1862	CAUCCAUAUUUUCAUCUCGAA	Cleavage
ath-miR829-5p	ColDof29	5	21	277	297	ACUUUGAAGCUUUGAUUUGAA	Cleavage
ath-miR5636	ColDof3	5	21	104	124	CGUAGUUGCAGAGCUUGACGG	Cleavage
ath-miR414	ColDof30	1	21	999	1019	UCAUCUUCAUCAUCAUCGUCA	Cleavage
ath-miR447a.2-3p	ColDof30	3.5	21	1258	1278	UAUGGAAGAAAUUGUAGUAUU	Translation
ath-miR5632-3p	ColDof30	4	21	1436	1456	UUGGAUUUAUAGUUGGAUAAG	Cleavage
ath-miR319a	ColDof30	4.5	21	1078	1098	UUGGACUGAAGGGAGCUCCCU	Cleavage
ath-miR319b	ColDof30	4.5	21	1078	1098	UUGGACUGAAGGGAGCUCCCU	Cleavage
ath-miR319c	ColDof30	4.5	21	1078	1098	UUGGACUGAAGGGAGCUCCUU	Cleavage
ath-miR3434-3p	ColDof30	5	20	1248	1267	UCAGAGUAUCAGCCAUGUGA	Cleavage
ath-miR8182	ColDof30	5	22	1302	1323	UUGUGUUGCGUUUCUGUUGAUU	Translation
ath-miR837-5p	ColDof30	5	21	1602	1622	AUCAGUUUCUUGUUCGUUUCA	Cleavage
ath-miR863-3p	ColDof30	5	21	824	844	UUGAGAGCAACAAGACAUAAU	Cleavage
ath-miR869.2	ColDof30	5	21	305	325	UCUGGUGUUGAGAUAGUUGAC	Cleavage
ath-miR870-3p	ColDof30	5	21	198	218	UAAUUUGGUGUUUCUUCGAUC	Cleavage
ath-miR2111a-3p	ColDof31	4.5	21	1021	1041	GUCCUCGGGAUGCGGAUUACC	Cleavage
ath-miR2933a	ColDof31	4.5	22	398	419	GAAAUCGGAGAGGAAAUUCGCC	Cleavage
ath-miR2933b	ColDof31	4.5	22	398	419	GAAAUCGGAGAGGAAAUUCGCC	Cleavage
ath-miR164a	ColDof31	5	21	112	132	UGGAGAAGCAGGGCACGUGCA	Cleavage
ath-miR164b-5p	ColDof31	5	21	112	132	UGGAGAAGCAGGGCACGUGCA	Cleavage
ath-miR164c-5p	ColDof31	5	21	112	132	UGGAGAAGCAGGGCACGUGCG	Cleavage
ath-miR397a	ColDof31	5	21	265	284	UCAUUGAGUGCAGCGUUGAUG	Cleavage
ath-miR4221	ColDof31	5	22	1399	1420	UUUUCCUCUGUUGAAUUCUUGC	Cleavage
ath-miR5019	ColDof31	5	21	115	135	UGUUGGGAAAGAAAAACUCUU	Cleavage
ath-miR5631	ColDof31	5	21	1607	1627	UGGCAGGAAAGACAUAAUUUU	Cleavage
ath-miR5640	ColDof31	5	21	1607	1627	UGAGAGAAGGAAUUAGAUUCA	Cleavage
ath-miR5658	ColDof31	5	21	341	361	AUGAUGAUGAUGAUGAUGAAA	Cleavage
ath-miR8165	ColDof31	5	21	1609	1629	AAUGGAGGCAAGUGUGAAGGA	Cleavage
ath-miR2111a-3p	ColDof32	4.5	21	1021	1041	GUCCUCGGGAUGCGGAUUACC	Cleavage
ath-miR2933a	ColDof32	4.5	22	398	419	GAAAUCGGAGAGGAAAUUCGCC	Cleavage
ath-miR2933b	ColDof32	4.5	22	398	419	GAAAUCGGAGAGGAAAUUCGCC	Cleavage
ath-miR164a	ColDof32	5	21	112	132	UGGAGAAGCAGGGCACGUGCA	Cleavage
ath-miR164b-5p	ColDof32	5	21	112	132	UGGAGAAGCAGGGCACGUGCA	Cleavage
ath-miR164c-5p	ColDof32	5	21	112	132	UGGAGAAGCAGGGCACGUGCG	Cleavage
ath-miR397a	ColDof32	5	21	265	284	UCAUUGAGUGCAGCGUUGAUG	Cleavage
ath-miR4221	ColDof32	5	22	1400	1421	UUUUCCUCUGUUGAAUUCUUGC	Cleavage
ath-miR5019	ColDof32	5	21	115	135	UGUUGGGAAAGAAAAACUCUU	Cleavage
ath-miR5631	ColDof32	5	21	1608	1628	UGGCAGGAAAGACAUAAUUUU	Cleavage
ath-miR5640	ColDof32	5	21	1608	1628	UGAGAGAAGGAAUUAGAUUCA	Cleavage
ath-miR5658	ColDof32	5	21	341	361	AUGAUGAUGAUGAUGAUGAAA	Cleavage
ath-miR8165	ColDof32	5	21	1610	1630	AAUGGAGGCAAGUGUGAAGGA	Cleavage
ath-miR5658	ColDof33	2.5	21	1299	1319	AUGAUGAUGAUGAUGAUGAAA	Cleavage
ath-miR5021	ColDof33	3.5	20	174	193	UGAGAAGAAGAAGAAGAAAA	Cleavage
ath-miR5025	ColDof33	4.5	21	630	650	ACUGUAUAUAUGUAAGUGACA	Cleavage
ath-miR5648-5p	ColDof33	4.5	22	851	872	UUUGGAAAUAUUUGGCUUGACU	Cleavage
ath-miR5021	ColDof33	5	20	209	228	UGAGAAGAAGAAGAAGAAAA	Cleavage
ath-miR846-3p	ColDof33	5	21	814	834	UUGAAUUGAAGUGCUUGAAUU	Cleavage
ath-miR5658	ColDof34	2	21	912	932	AUGAUGAUGAUGAUGAUGAAA	Cleavage
ath-miR3440b-3p	ColDof34	3.5	21	170	190	UGGAUUGGUCAAGGGAAGCGU	Cleavage
ath-miR854a	ColDof34	4	21	288	308	GAUGAGGAUAGGGAGGAGGAG	Cleavage
ath-miR854b	ColDof34	4	21	288	308	GAUGAGGAUAGGGAGGAGGAG	Cleavage
ath-miR854c	ColDof34	4	21	288	308	GAUGAGGAUAGGGAGGAGGAG	Cleavage
ath-miR854d	ColDof34	4	21	288	308	GAUGAGGAUAGGGAGGAGGAG	Cleavage
ath-miR854e	ColDof34	4	21	288	308	GAUGAGGAUAGGGAGGAGGAG	Cleavage
ath-miR855	ColDof34	4.5	22	374	395	AGCAAAAGCUAAGGAAAAGGAA	Translation
ath-miR166a-3p	ColDof34	5	21	502	522	UCGGACCAGGCUUCAUUCCCC	Cleavage
ath-miR166b-3p	ColDof34	5	21	502	522	UCGGACCAGGCUUCAUUCCCC	Cleavage
ath-miR166c	ColDof34	5	21	502	522	UCGGACCAGGCUUCAUUCCCC	Cleavage
ath-miR166d	ColDof34	5	21	502	522	UCGGACCAGGCUUCAUUCCCC	Cleavage
ath-miR166e-3p	ColDof34	5	21	502	522	UCGGACCAGGCUUCAUUCCCC	Cleavage
ath-miR166f	ColDof34	5	21	502	522	UCGGACCAGGCUUCAUUCCCC	Cleavage
ath-miR166g	ColDof34	5	21	502	522	UCGGACCAGGCUUCAUUCCCC	Cleavage
ath-miR5020a	ColDof34	5	21	812	831	UGGAAGAAGGUGAGACUUGCA	Cleavage
ath-miR5653	ColDof34	5	24	163	186	UGGGUUGAGUUGAGUUGAGUUGGC	Translation
ath-miR5655	ColDof34	5	21	59	79	AAGUAGACACAUAAGAAGGAG	Cleavage
ath-miR774b-5p	ColDof34	5	21	291	311	UGAGAUGAAGAUAUGGGUGAU	Cleavage
ath-miR859	ColDof34	5	21	113	133	UCUCUCUGUUGUGAAGUCAAA	Cleavage
ath-miR5658	ColDof35	2	21	910	930	AUGAUGAUGAUGAUGAUGAAA	Cleavage
ath-miR3440b-3p	ColDof35	3.5	21	167	187	UGGAUUGGUCAAGGGAAGCGU	Cleavage
ath-miR854a	ColDof35	4	21	285	305	GAUGAGGAUAGGGAGGAGGAG	Cleavage
ath-miR854b	ColDof35	4	21	285	305	GAUGAGGAUAGGGAGGAGGAG	Cleavage
ath-miR854c	ColDof35	4	21	285	305	GAUGAGGAUAGGGAGGAGGAG	Cleavage
ath-miR854d	ColDof35	4	21	285	305	GAUGAGGAUAGGGAGGAGGAG	Cleavage
ath-miR854e	ColDof35	4	21	285	305	GAUGAGGAUAGGGAGGAGGAG	Cleavage
ath-miR5020a	ColDof35	4.5	21	810	829	UGGAAGAAGGUGAGACUUGCA	Cleavage
ath-miR855	ColDof35	4.5	22	371	392	AGCAAAAGCUAAGGAAAAGGAA	Translation
ath-miR166a-3p	ColDof35	5	21	499	519	UCGGACCAGGCUUCAUUCCCC	Cleavage
ath-miR166b-3p	ColDof35	5	21	499	519	UCGGACCAGGCUUCAUUCCCC	Cleavage
ath-miR166c	ColDof35	5	21	499	519	UCGGACCAGGCUUCAUUCCCC	Cleavage
ath-miR166d	ColDof35	5	21	499	519	UCGGACCAGGCUUCAUUCCCC	Cleavage
ath-miR166e-3p	ColDof35	5	21	499	519	UCGGACCAGGCUUCAUUCCCC	Cleavage
ath-miR166f	ColDof35	5	21	499	519	UCGGACCAGGCUUCAUUCCCC	Cleavage
ath-miR166g	ColDof35	5	21	499	519	UCGGACCAGGCUUCAUUCCCC	Cleavage
ath-miR5653	ColDof35	5	24	160	183	UGGGUUGAGUUGAGUUGAGUUGGC	Translation
ath-miR774b-5p	ColDof35	5	21	288	308	UGAGAUGAAGAUAUGGGUGAU	Cleavage
ath-miR859	ColDof35	5	21	110	130	UCUCUCUGUUGUGAAGUCAAA	Cleavage
ath-miR5658	ColDof36	1	21	1677	1697	AUGAUGAUGAUGAUGAUGAAA	Cleavage
ath-miR390a-5p	ColDof36	2.5	21	776	796	AAGCUCAGGAGGGAUAGCGCC	Cleavage
ath-miR390b-5p	ColDof36	2.5	21	776	796	AAGCUCAGGAGGGAUAGCGCC	Cleavage
ath-miR156h	ColDof36	4.5	20	337	356	UGACAGAAGAAAGAGAGCAC	Cleavage
ath-miR156i	ColDof36	5	20	337	356	UGACAGAAGAGAGAGAGCAG	Cleavage
ath-miR156j	ColDof36	5	20	337	356	UGACAGAAGAGAGAGAGCAC	Cleavage
ath-miR3932b-5p	ColDof36	5	21	1257	1277	UUUGACGUGCUCGAUCUGCUC	Cleavage
ath-miR5021	ColDof36	5	20	1846	1865	UGAGAAGAAGAAGAAGAAAA	Cleavage
ath-miR5029	ColDof36	5	21	1837	1857	AAUGAGAGAGAACACUGCAAA	Cleavage
ath-miR826b	ColDof36	5	21	997	1017	UGGUUUUGGACACGUGAAAAU	Translation
ath-miR845b	ColDof36	5	22	1531	1551	UCGCUCUGAUACCAAAUUGAUG	Translation
ath-miR869.1	ColDof36	5	21	1293	1313	AUUGGUUCAAUUCUGGUGUUG	Cleavage
ath-miR870-3p	ColDof36	5	21	479	499	UAAUUUGGUGUUUCUUCGAUC	Cleavage
ath-miR5640	ColDof37	3.5	21	817	837	UGAGAGAAGGAAUUAGAUUCA	Cleavage
ath-miR403-5p	ColDof37	4.5	22	2448	2469	UGUUUUGUGCUUGAAUCUAAUU	Cleavage
ath-miR5628	ColDof37	4.5	21	1249	1269	GAAAUAGCGAAGAUAUGAUUA	Translation
ath-miR774a	ColDof37	4.5	21	403	422	UUGGUUACCCAUAUGGCCAUC	Cleavage
ath-miR855	ColDof37	4.5	22	620	641	AGCAAAAGCUAAGGAAAAGGAA	Cleavage
ath-miR870-5p	ColDof37	4.5	21	1078	1098	AAGAACAUCAAAUUAGAAUGU	Cleavage
ath-miR156f-3p	ColDof37	5	21	2759	2779	GCUCACUCUCUAUCCGUCACC	Translation
ath-miR2936	ColDof37	5	22	1713	1734	CUUGAGAGAGAGAACACAGACG	Cleavage
ath-miR5021	ColDof37	5	20	605	624	UGAGAAGAAGAAGAAGAAAA	Cleavage
ath-miR5021	ColDof37	5	20	994	1013	UGAGAAGAAGAAGAAGAAAA	Translation
ath-miR5654-3p	ColDof37	5	23	1584	1606	UGGAAGAUGCUUUGGGAUUUAUU	Translation
ath-miR5655	ColDof37	5	21	666	686	AAGUAGACACAUAAGAAGGAG	Cleavage
ath-miR781a	ColDof37	5	21	2356	2376	UUAGAGUUUUCUGGAUACUUA	Cleavage
ath-miR781b	ColDof37	5	21	2356	2376	UUAGAGUUUUCUGGAUACUUA	Cleavage
ath-miR826b	ColDof37	5	21	2959	2979	UGGUUUUGGACACGUGAAAAU	Cleavage
ath-miR829-5p	ColDof37	5	21	1864	1884	ACUUUGAAGCUUUGAUUUGAA	Cleavage
ath-miR837-5p	ColDof37	5	21	2868	2888	AUCAGUUUCUUGUUCGUUUCA	Cleavage
ath-miR859	ColDof37	5	21	944	963	UCUCUCUGUUGUGAAGUCAAA	Translation
ath-miR158a-5p	ColDof38	4	21	2548	2568	CUUUGUCUACAAUUUUGGAAA	Cleavage
ath-miR1887	ColDof38	4	21	2301	2321	UACUAAGUAGAGUCUAAGAGA	Cleavage
ath-miR419	ColDof38	4	21	1491	1511	UUAUGAAUGCUGAGGAUGUUG	Translation
ath-miR5650	ColDof38	4	21	2388	2408	UUGUUUUGGAUCUUAGAUACA	Cleavage
ath-miR2111a-3p	ColDof38	4.5	21	446	466	GUCCUCGGGAUGCGGAUUACC	Cleavage
ath-miR396a-3p	ColDof38	4.5	21	74	94	GUUCAAUAAAGCUGUGGGAAG	Cleavage
ath-miR5648-5p	ColDof38	4.5	22	61	82	UUUGGAAAUAUUUGGCUUGACU	Cleavage
ath-miR1886.2	ColDof38	5	21	1071	1091	UGAGAUGAAAUCUUUGAUUGG	Cleavage
ath-miR1886.3	ColDof38	5	21	2404	2425	AAUUAAAGAUUUCAUC-UUACU	Cleavage
ath-miR447a.2-3p	ColDof38	5	21	316	336	UAUGGAAGAAAUUGUAGUAUU	Cleavage
ath-miR5020b	ColDof38	5	21	320	340	AUGGCAUGAAAGAAGGUGAGA	Cleavage
ath-miR5020c	ColDof38	5	21	319	339	UGGCAUGGAAGAAGGUGAGAC	Cleavage
ath-miR5021	ColDof38	5	20	2857	2876	UGAGAAGAAGAAGAAGAAAA	Cleavage
ath-miR5024-5p	ColDof38	5	22	539	560	AUGACAAGGCCAAGAUAUAACA	Translation
ath-miR5650	ColDof38	5	21	1980	1999	UUGUUUUGGAUCUUAGAUACA	Translation
ath-miR5998a	ColDof38	5	21	1991	2011	ACAGUUUGUGUUUUGUUUUGU	Cleavage
ath-miR5998b	ColDof38	5	21	1991	2011	ACAGUUUGUGUUUUGUUUUGU	Cleavage
ath-miR844-3p	ColDof38	5	21	2939	2959	UUAUAAGCCAUCUUACUAGUU	Cleavage
ath-miR854a	ColDof38	5	21	2858	2878	GAUGAGGAUAGGGAGGAGGAG	Cleavage
ath-miR854b	ColDof38	5	21	2858	2878	GAUGAGGAUAGGGAGGAGGAG	Cleavage
ath-miR854c	ColDof38	5	21	2858	2878	GAUGAGGAUAGGGAGGAGGAG	Cleavage
ath-miR854d	ColDof38	5	21	2858	2878	GAUGAGGAUAGGGAGGAGGAG	Cleavage
ath-miR854e	ColDof38	5	21	2858	2878	GAUGAGGAUAGGGAGGAGGAG	Cleavage
ath-miR863-3p	ColDof38	5	21	540	560	UUGAGAGCAACAAGACAUAAU	Cleavage
ath-miR863-5p	ColDof38	5	21	1613	1633	UUAUGUCUUGUUGAUCUCAAU	Translation
ath-miR837-5p	ColDof39	2	21	475	495	AUCAGUUUCUUGUUCGUUUCA	Translation
ath-miR840-5p	ColDof39	3.5	22	2675	2696	ACACUGAAGGACCUAAACUAAC	Cleavage
ath-miR842	ColDof39	3.5	21	390	410	UCAUGGUCAGAUCCGUCAUCC	Cleavage
ath-miR402	ColDof39	4	22	754	775	UUCGAGGCCUAUUAAACCUCUG	Cleavage
ath-miR156a-5p	ColDof39	4.5	20	2831	2850	UGACAGAAGAGAGUGAGCAC	Cleavage
ath-miR156b-5p	ColDof39	4.5	20	2831	2850	UGACAGAAGAGAGUGAGCAC	Cleavage
ath-miR156c-5p	ColDof39	4.5	20	2831	2850	UGACAGAAGAGAGUGAGCAC	Cleavage
ath-miR156d-5p	ColDof39	4.5	20	2831	2850	UGACAGAAGAGAGUGAGCAC	Cleavage
ath-miR156e	ColDof39	4.5	20	2831	2850	UGACAGAAGAGAGUGAGCAC	Cleavage
ath-miR156f-5p	ColDof39	4.5	20	2831	2850	UGACAGAAGAGAGUGAGCAC	Cleavage
ath-miR156h	ColDof39	4.5	20	838	857	UGACAGAAGAAAGAGAGCAC	Cleavage
ath-miR5628	ColDof39	4.5	21	1273	1293	GAAAUAGCGAAGAUAUGAUUA	Cleavage
ath-miR156d-3p	ColDof39	5	23	2985	3007	GCUCACUCUCUUUUUGUCAUAAC	Cleavage
ath-miR156h	ColDof39	5	20	2831	2850	UGACAGAAGAAAGAGAGCAC	Cleavage
ath-miR156i	ColDof39	5	20	838	857	UGACAGAAGAGAGAGAGCAG	Cleavage
ath-miR156j	ColDof39	5	20	838	857	UGACAGAAGAGAGAGAGCAC	Cleavage
ath-miR161.2	ColDof39	5	21	858	878	UCAAUGCAUUGAAAGUGACUA	Cleavage
ath-miR394a	ColDof39	5	20	2810	2829	UUGGCAUUCUGUCCACCUCC	Translation
ath-miR394b-5p	ColDof39	5	20	2810	2829	UUGGCAUUCUGUCCACCUCC	Translation
ath-miR396b-3p	ColDof39	5	21	2561	2581	GCUCAAGAAAGCUGUGGGAAA	Cleavage
ath-miR447a-3p	ColDof39	5	22	1358	1379	UUGGGGACGAGAUGUUUUGUUG	Cleavage
ath-miR447b	ColDof39	5	22	1358	1379	UUGGGGACGAGAUGUUUUGUUG	Cleavage
ath-miR5630a	ColDof39	5	21	2750	2770	GCUAAGAGCGGUUCUGAUGGA	Cleavage
ath-miR5630b	ColDof39	5	21	2750	2770	GCUAAGAGCGGUUCUGAUGGA	Cleavage
ath-miR5631	ColDof39	5	21	684	704	UGGCAGGAAAGACAUAAUUUU	Cleavage
ath-miR5655	ColDof39	5	21	1200	1220	AAGUAGACACAUAAGAAGGAG	Cleavage
ath-miR5998a	ColDof39	5	21	474	494	ACAGUUUGUGUUUUGUUUUGU	Translation
ath-miR5998b	ColDof39	5	21	474	494	ACAGUUUGUGUUUUGUUUUGU	Translation
ath-miR773b-3p	ColDof39	5	21	2425	2445	UUUGAUUCCAGCUUUUGUCUC	Cleavage
ath-miR779.2	ColDof39	5	21	1320	1340	UGAUUGGAAAUUUCGUUGACU	Cleavage
ath-miR826b	ColDof39	5	21	3013	3033	UGGUUUUGGACACGUGAAAAU	Cleavage
ath-miR829-3p.2	ColDof39	5	21	695	715	CAAAUUAAAGCUUCAAGGUAG	Cleavage
ath-miR846-3p	ColDof39	5	21	59	79	UUGAAUUGAAGUGCUUGAAUU	Cleavage
ath-miR3440b-5p	ColDof4	4.5	21	520	540	UUUUCUUGGCCCAUCCACUUC	Cleavage
ath-miR408-5p	ColDof4	5	21	636	656	ACAGGGAACAAGCAGAGCAUG	Cleavage
ath-miR396a-3p	ColDof40	3.5	21	649	669	GUUCAAUAAAGCUGUGGGAAG	Cleavage
ath-miR837-5p	ColDof40	3.5	21	297	317	AUCAGUUUCUUGUUCGUUUCA	Cleavage
ath-miR4221	ColDof40	4	22	2213	2234	UUUUCCUCUGUUGAAUUCUUGC	Cleavage
ath-miR842	ColDof40	4	21	240	260	UCAUGGUCAGAUCCGUCAUCC	Cleavage
ath-miR396a-3p	ColDof40	4.5	21	2310	2330	GUUCAAUAAAGCUGUGGGAAG	Translation
ath-miR5019	ColDof40	4.5	21	547	567	UGUUGGGAAAGAAAAACUCUU	Cleavage
ath-miR781a	ColDof40	4.5	21	1031	1050	UUAGAGUUUUCUGGAUACUUA	Translation
ath-miR781b	ColDof40	4.5	21	1031	1050	UUAGAGUUUUCUGGAUACUUA	Translation
ath-miR870-5p	ColDof40	4.5	21	505	525	AAGAACAUCAAAUUAGAAUGU	Cleavage
ath-miR156h	ColDof40	5	20	546	565	UGACAGAAGAAAGAGAGCAC	Cleavage
ath-miR166e-5p	ColDof40	5	21	938	958	GGAAUGUUGUCUGGCACGAGG	Translation
ath-miR1886.1	ColDof40	5	21	507	527	UGAGAGAAGUGAGAUGAAAUC	Translation
ath-miR396a-3p	ColDof40	5	21	2850	2870	GUUCAAUAAAGCUGUGGGAAG	Translation
ath-miR403-5p	ColDof40	5	22	1706	1727	UGUUUUGUGCUUGAAUCUAAUU	Cleavage
ath-miR403-5p	ColDof40	5	22	473	494	UGUUUUGUGCUUGAAUCUAAUU	Cleavage
ath-miR406	ColDof40	5	21	2363	2384	UAGAAUGCUAUUGUA-AUCCAG	Cleavage
ath-miR5649a	ColDof40	5	21	1625	1645	AUUGAAUAUGUUGGUUACUAU	Cleavage
ath-miR5649b	ColDof40	5	21	1625	1645	AUUGAAUAUGUUGGUUACUAU	Cleavage
ath-miR5655	ColDof40	5	21	88	108	AAGUAGACACAUAAGAAGGAG	Translation
ath-miR5662	ColDof40	5	20	675	694	AGAGGUGACCAUUGGAGAUG	Cleavage
ath-miR773b-3p	ColDof40	5	21	2596	2616	UUUGAUUCCAGCUUUUGUCUC	Cleavage
ath-miR833b	ColDof40	5	21	1614	1634	UGUUUGUUGACAUCGGUCUAG	Translation
ath-miR869.2	ColDof40	5	21	1846	1866	UCUGGUGUUGAGAUAGUUGAC	Translation
ath-miR414	ColDof41	3	21	81	101	UCAUCUUCAUCAUCAUCGUCA	Cleavage
ath-miR5595a	ColDof41	3	21	977	997	ACAUAUGAUCUGCAUCUUUGC	Cleavage
ath-miR5995b	ColDof41	3	21	977	997	ACAUAUGAUCUGCAUCUUUGC	Cleavage
ath-miR5641	ColDof41	3.5	21	584	604	UGGAAGAAGAUGAUAGAAUUA	Cleavage
ath-miR830-3p	ColDof41	3.5	21	231	251	UAACUAUUUUGAGAAGAAGUG	Cleavage
ath-miR400	ColDof41	4	21	189	209	UAUGAGAGUAUUAUAAGUCAC	Cleavage
ath-miR5020b	ColDof41	4	21	390	410	AUGGCAUGAAAGAAGGUGAGA	Cleavage
ath-miR5020c	ColDof41	4	21	389	409	UGGCAUGGAAGAAGGUGAGAC	Cleavage
ath-miR165a-5p	ColDof41	4.5	21	2968	2988	GGAAUGUUGUCUGGAUCGAGG	Cleavage
ath-miR400	ColDof41	4.5	21	3631	3651	UAUGAGAGUAUUAUAAGUCAC	Cleavage
ath-miR426	ColDof41	4.5	21	487	507	UUUUGGAAAUUUGUCCUUACG	Cleavage
ath-miR5643a	ColDof41	4.5	21	814	834	AGGCUUUUAAGAUCUGGUUGC	Cleavage
ath-miR5643b	ColDof41	4.5	21	814	834	AGGCUUUUAAGAUCUGGUUGC	Cleavage
ath-miR5655	ColDof41	4.5	21	761	781	AAGUAGACACAUAAGAAGGAG	Cleavage
ath-miR8170-5p	ColDof41	4.5	21	735	755	AUAGCAAAUCGAUAAGCAAUG	Translation
ath-miR156h	ColDof41	5	20	681	700	UGACAGAAGAAAGAGAGCAC	Cleavage
ath-miR156i	ColDof41	5	20	390	409	UGACAGAAGAGAGAGAGCAG	Cleavage
ath-miR397a	ColDof41	5	21	1370	1390	UCAUUGAGUGCAGCGUUGAUG	Translation
ath-miR398a-5p	ColDof41	5	21	463	483	AAGGAGUGGCAUGUGAACACA	Cleavage
ath-miR413	ColDof41	5	21	3302	3322	AUAGUUUCUCUUGUUCUGCAC	Cleavage
ath-miR417	ColDof41	5	21	3166	3186	GAAGGUAGUGAAUUUGUUCGA	Cleavage
ath-miR5636	ColDof41	5	21	2188	2208	CGUAGUUGCAGAGCUUGACGG	Cleavage
ath-miR5645a	ColDof41	5	20	1396	1415	AUUUGAGUCAUGUCGUUAAG	Cleavage
ath-miR5645b	ColDof41	5	20	1396	1415	AUUUGAGUCAUGUCGUUAAG	Cleavage
ath-miR5645d	ColDof41	5	20	1396	1415	AUUUGAGUCAUGUCGUUAAG	Cleavage
ath-miR5645e	ColDof41	5	20	1396	1415	AUUUGAGUCAUGUCGUUAAG	Cleavage
ath-miR5645f	ColDof41	5	20	1396	1415	AUUUGAGUCAUGUCGUUAAG	Cleavage
ath-miR5665	ColDof41	5	21	1778	1798	UUGGUGGACAAGAUCUGGGAU	Cleavage
ath-miR860	ColDof41	5	21	1401	1421	UCAAUAGAUUGGACUAUGUAU	Cleavage
ath-miR863-5p	ColDof41	5	21	160	181	UUAUGUCUUGUUGAUC-UCAAU	Cleavage
ath-miR864-3p	ColDof41	5	22	3219	3240	UAAAGUCAAUAAUACCUUGAAG	Cleavage
ath-miR156i	ColDof42	3	20	330	349	UGACAGAAGAGAGAGAGCAG	Cleavage
ath-miR156j	ColDof42	3	20	330	349	UGACAGAAGAGAGAGAGCAC	Cleavage
ath-miR5021	ColDof42	3	20	317	336	UGAGAAGAAGAAGAAGAAAA	Cleavage
ath-miR156a-5p	ColDof42	4	20	330	349	UGACAGAAGAGAGUGAGCAC	Cleavage
ath-miR156b-5p	ColDof42	4	20	330	349	UGACAGAAGAGAGUGAGCAC	Cleavage
ath-miR156c-5p	ColDof42	4	20	330	349	UGACAGAAGAGAGUGAGCAC	Cleavage
ath-miR156d-5p	ColDof42	4	20	330	349	UGACAGAAGAGAGUGAGCAC	Cleavage
ath-miR156e	ColDof42	4	20	330	349	UGACAGAAGAGAGUGAGCAC	Cleavage
ath-miR156f-5p	ColDof42	4	20	330	349	UGACAGAAGAGAGUGAGCAC	Cleavage
ath-miR156g	ColDof42	4	20	1332	1351	CGACAGAAGAGAGUGAGCAC	Cleavage
ath-miR156g	ColDof42	4	20	330	349	CGACAGAAGAGAGUGAGCAC	Cleavage
ath-miR1886.1	ColDof42	4	21	928	948	UGAGAGAAGUGAGAUGAAAUC	Cleavage
ath-miR5020b	ColDof42	4	21	935	954	AUGGCAUGAAAGAAGGUGAGA	Cleavage
ath-miR156a-5p	ColDof42	4.5	20	1332	1351	UGACAGAAGAGAGUGAGCAC	Cleavage
ath-miR156b-5p	ColDof42	4.5	20	1332	1351	UGACAGAAGAGAGUGAGCAC	Cleavage
ath-miR156c-5p	ColDof42	4.5	20	1332	1351	UGACAGAAGAGAGUGAGCAC	Cleavage
ath-miR156d-5p	ColDof42	4.5	20	1332	1351	UGACAGAAGAGAGUGAGCAC	Cleavage
ath-miR156e	ColDof42	4.5	20	1332	1351	UGACAGAAGAGAGUGAGCAC	Cleavage
ath-miR156f-5p	ColDof42	4.5	20	1332	1351	UGACAGAAGAGAGUGAGCAC	Cleavage
ath-miR156h	ColDof42	4.5	20	330	349	UGACAGAAGAAAGAGAGCAC	Translation
ath-miR156h	ColDof42	4.5	20	1332	1351	UGACAGAAGAAAGAGAGCAC	Cleavage
ath-miR157d	ColDof42	4.5	20	330	349	UGACAGAAGAUAGAGAGCAC	Translation
ath-miR5024-5p	ColDof42	4.5	22	268	289	AUGACAAGGCCAAGAUAUAACA	Translation
ath-miR5638a	ColDof42	4.5	21	2117	2137	AUACCAAAACUCUCUCACUUU	Cleavage
ath-miR5654-3p	ColDof42	4.5	23	662	684	UGGAAGAUGCUUUGGGAUUUAUU	Translation
ath-miR5658	ColDof42	4.5	21	647	667	AUGAUGAUGAUGAUGAUGAAA	Translation
ath-miR156i	ColDof42	5	20	1332	1351	UGACAGAAGAGAGAGAGCAG	Cleavage
ath-miR156j	ColDof42	5	20	1332	1351	UGACAGAAGAGAGAGAGCAC	Cleavage
ath-miR157a-5p	ColDof42	5	21	330	350	UUGACAGAAGAUAGAGAGCAC	Cleavage
ath-miR157b-5p	ColDof42	5	21	330	350	UUGACAGAAGAUAGAGAGCAC	Cleavage
ath-miR157c-5p	ColDof42	5	21	330	350	UUGACAGAAGAUAGAGAGCAC	Cleavage
ath-miR2936	ColDof42	5	22	52	73	CUUGAGAGAGAGAACACAGACG	Cleavage
ath-miR417	ColDof42	5	21	927	947	GAAGGUAGUGAAUUUGUUCGA	Cleavage
ath-miR5020c	ColDof42	5	21	934	953	UGGCAUGGAAGAAGGUGAGAC	Cleavage
ath-miR5026	ColDof42	5	21	1752	1772	ACUCAUAAGAUCGUGACACGU	Cleavage
ath-miR5638a	ColDof42	5	21	2087	2107	AUACCAAAACUCUCUCACUUU	Cleavage
ath-miR8183	ColDof42	5	21	1942	1962	UUUAGUUGACGGAAUUGUGGC	Cleavage
ath-miR863-3p	ColDof42	5	21	52	72	UUGAGAGCAACAAGACAUAAU	Translation
ath-miR870-3p	ColDof42	5	21	469	489	UAAUUUGGUGUUUCUUCGAUC	Cleavage
ath-miR403-5p	ColDof43	2.5	20	1	20	UGUUUUGUGCUUGAAUCUAA	Cleavage
ath-miR834	ColDof43	4	21	353	373	UGGUAGCAGUAGCGGUGGUAA	Translation
ath-miR5012	ColDof43	5	21	380	400	UUUUACUGCUACUUGUGUUCC	Cleavage
ath-miR414	ColDof44	4.5	21	872	892	UCAUCUUCAUCAUCAUCGUCA	Cleavage
ath-miR870-3p	ColDof44	4.5	21	331	351	UAAUUUGGUGUUUCUUCGAUC	Translation
ath-miR472-5p	ColDof45	5	21	297	317	AUGGUCGAAGUAGGCAAAAUC	Cleavage
ath-miR8177	ColDof45	5	22	136	157	GUGUGAUGAUGUGUCAUUUAUA	Translation
ath-miR847	ColDof5	5	21	478	498	UCACUCCUCUUCUUCUUGAUG	Cleavage
ath-miR850	ColDof5	5	22	572	593	UAAGAUCCGGACUACAACAAAG	Cleavage
ath-miR172a	ColDof6	4	21	754	774	AGAAUCUUGAUGAUGCUGCAU	Cleavage
ath-miR172b-3p	ColDof6	4	21	754	774	AGAAUCUUGAUGAUGCUGCAU	Cleavage
ath-miR172c	ColDof6	4	21	754	774	AGAAUCUUGAUGAUGCUGCAG	Cleavage
ath-miR172d-3p	ColDof6	4	21	754	774	AGAAUCUUGAUGAUGCUGCAG	Cleavage
ath-miR172e-3p	ColDof6	4.5	21	754	774	GGAAUCUUGAUGAUGCUGCAU	Cleavage
ath-miR776	ColDof6	4.5	21	358	378	UCUAAGUCUUCUAUUGAUGUU	Cleavage
ath-miR838	ColDof6	4.5	21	206	226	UUUUCUUCUACUUCUUGCACA	Translation
ath-miR5653	ColDof6	5	24	66	89	UGGGUUGAGUUGAGUUGAGUUGGC	Cleavage
ath-miR776	ColDof6	5	21	22	42	UCUAAGUCUUCUAUUGAUGUU	Cleavage
ath-miR414	ColDof7	5	21	722	742	UCAUCUUCAUCAUCAUCGUCA	Cleavage
ath-miR5658	ColDof8	4.5	21	118	138	AUGAUGAUGAUGAUGAUGAAA	Cleavage
ath-miR5662	ColDof8	4.5	20	363	382	AGAGGUGACCAUUGGAGAUG	Translation
ath-miR847	ColDof8	5	21	427	447	UCACUCCUCUUCUUCUUGAUG	Cleavage
ath-miR414	ColDof9	4.5	21	872	892	UCAUCUUCAUCAUCAUCGUCA	Cleavage
ath-miR870-3p	ColDof9	4.5	21	331	351	UAAUUUGGUGUUUCUUCGAUC	Translation
