# Supplementary material for: Genome-wide identification and molecular evolution of Dof gene family in Camellia oleifera
Source: BMC Genomics. 2024 Jul 18;25:702. doi: 10.1186/s12864-024-10622-6 (PMC11264790; doi:10.1186/s12864-024-10622-6)
Supplement: Supplementary file 5 — Supplementary Material 5 [file 12864_2024_10622_MOESM5_ESM.xlsx]

## Sheet: Sheet1
	UUU	UCU	UAU	UGU	UUC	UCC	UAC	UGC	UUA	UCA	UAA	UGA	UUG	UCG	UAG	UGG	CUU	CCU	CAU	CGU	CUC	CCC	CAC	CGC	CUA	CCA	CAA	CGA	CUG	CCG	CAG	CGG	AUU	ACU	AAU	AGU	AUC	ACC	AAC	AGC	AUA	ACA	AAA	AGA	AUG	ACG	AAG	AGG	GUU
ColDof1	1.25	1.04	1	0.8	0.75	1.57	1	1.2	0.16	0	0.43	1.86	2.76	0.52	0.71	1	0.81	1	1	0.39	1.3	0.67	1	0.52	0	1.67	0.86	0.65	0.97	0.67	1.14	0.65	1.8	0.63	1	1.3	0.75	2.74	1	1.57	0.45	0.42	0.46	2.22	1	0.21	1.54	1.57	2.29
ColDof2	0.67	1.13	1	0.75	1.33	1.5	1	1.25	0.33	0	0	1.5	0.33	0.38	1.5	1	1.33	0	0.86	0.67	2.33	2.86	1.14	0.67	0	1.14	1.33	1	1.67	0	0.67	2	1.13	0.6	0.89	1.13	1.5	3.4	1.11	1.88	0.38	0	1.29	1	0	0	0.71	0.67	1
ColDof3	1.4	1.57	0.4	0.5	0.6	1.83	1.6	1.5	0	0.78	3	0	2	0.78	0	1	0.5	0.19	0.4	1	2.5	0.95	1.6	3.5	0	1.14	1	0	1	1.71	1	0.5	2.25	0.94	0.31	0.52	0.75	1.18	1.69	0.52	0	0.94	0.57	1	1	0.94	1.43	0	1.07
ColDof4	0.8	0.8	0	1.33	1.2	2.8	2	0.67	0.35	0	0	3	0.71	0	0	1	1.76	0	0.57	0.96	2.47	2.75	1.43	0.24	0	1	1.33	0.72	0.71	0.25	0.67	2.16	0.75	0.5	0.86	1.6	1.88	2.5	1.14	0.8	0.38	0.5	1.71	1.68	1	0.5	0.29	0.24	2
ColDof5	1.08	1.29	0	1	0.92	1.5	2	1	0.86	1.5	0	3	3.14	0.21	0	1	0.86	0.94	1.6	0.55	0.29	0.94	0.4	2.18	0.29	2.12	0.67	0	0.57	0	1.33	0.55	2.5	1.07	1.33	1.29	0	1.87	0.67	0.21	0.5	1.07	0.67	1.64	1	0	1.33	1.09	1.85
ColDof6	1.33	1.93	1.4	1.33	0.67	0.21	0.6	0.67	0.46	1.07	3	0	1.38	0.64	0	1	2.08	1.33	1.54	0	0.92	0.67	0.46	0	0.69	1.11	1.45	0	0.46	0.89	0.55	0.43	2.25	0.44	1	1.29	0	1.56	1	0.86	0.75	1.78	0.71	1.71	1	0.22	1.29	3.86	1.78
ColDof7	2	1	1.33	1	0	1	0.67	1	0	0.33	0.3	2.1	2.23	0.33	0.6	1	1.12	1	1.6	0.24	0.84	0.84	1.33	0.4	0.24	0	1	2	0.24	1.81	0.67	0	1.2	2.12	1.33	0.67	2	0.35	1.9	1.33	1.33	0.53	0.57	2	2.64	1	0.19	0	1.44
ColDof8	0.91	1.33	0.67	1	1.09	2	1.33	1	0	0.67	0	3	2	0	0	1	0	0.89	1.11	0.43	2	0.89	0.89	1.29	2	1.33	1.6	0	0	0.89	0.4	1.71	0.86	0.4	0.67	1.33	1.29	1.2	1.33	0.67	0.86	2.4	0.73	1.29	1	0	1.27	1.29	1.09
ColDof9	0	0.75	0	1.5	2	0.75	0	0.5	0	0.38	1.36	0.55	2.36	0	1.09	1	0.96	0.71	1.56	0.15	0.54	0.71	0.44	0.45	0	0.94	1	1.2	2.14	1.65	1	1.05	1.89	1.18	1	2.25	0.63	2.12	1	1.88	0.47	0.71	1.6	2.55	1	0	0.4	0.6	1.44
ColDof10	0.77	1.95	0.67	1.67	1.23	0.49	1.33	0.33	0.32	0.65	3	0	2.53	0.32	0	1	0.63	1.11	1.5	0.46	0.95	0.67	0.5	0	0.63	2	0.92	0.46	0.95	0.22	1.08	2.31	2.25	0.97	1.16	2.11	0.75	2.3	0.84	0.49	0	0.73	1	1.38	1	0	1	1.38	1.33
ColDof11	1.43	0.33	1	2	0.57	2.67	1	0	0.16	0	0.38	1.88	0.97	0.33	0.75	1	0.97	0.67	1.75	0.29	0.97	1.33	0.25	1.02	0	1.11	1.71	2.34	2.92	0.89	0.29	1.17	1.11	1.09	0.67	1	1.74	1.45	1.33	1.67	0.16	0.73	1.43	0.59	1	0.73	0.57	0.59	1.76
ColDof12	0.67	1.69	0.77	1.2	1.33	0.94	1.23	0.8	0	1.88	0	0	2.13	0.19	3	1	1.94	1.54	1.25	0.67	1.55	0.92	0.75	2	0	1.54	1.18	0	0.39	0	0.82	0	1.8	1.5	1.22	0.75	0.6	0.75	0.78	0.56	0.6	1.25	0.91	1.33	1	0.5	1.09	2	1.6
ColDof13	1.43	1.71	0	2	0.57	1.71	0	0	0	0	0	3	2.14	0.86	0	1	1.29	0	1	0.75	0.86	1.33	1	1.13	0.43	1.33	2	1.13	1.29	1.33	0	0	1	1.33	0	0	1.5	1.33	0	1.71	0.5	1.33	1	1.88	0	0	1	1.13	1.75
ColDof14	1.5	2.54	0	1.2	0.5	0.23	2	0.8	0	1.15	3	0	3.82	1.15	0	1	0.55	0.57	0.67	0.55	0.55	0.86	1.33	2.73	0.55	2.29	1.33	0.55	0.55	0.29	0.67	1.09	1	0.92	0.94	0.69	0	1.23	1.06	0.23	2	1.54	1.25	0	1	0.31	0.75	1.09	0
ColDof15	1.31	1.94	1.22	1.26	0.69	1.1	0.78	0.74	0.86	1.94	1.04	1.36	1.59	0	0.6	1	1.65	0.92	1.18	0	0.86	1.69	0.82	0	0.61	1.38	1.52	0.53	0.43	0	0.48	0	0.94	1.45	1.33	0.51	1.41	0.73	0.67	0.51	0.65	1.82	1.48	3	1	0	0.52	2.47	1.5
ColDof16	1.2	1.03	0.29	0.4	0.8	0.62	1.71	1.6	0	1.03	3	0	4	1.66	0	1	1.2	1	0.5	0	0.4	1.33	1.5	2.18	0	1.67	0.86	1.09	0.4	0	1.14	1.09	0.6	0.27	1.3	1.24	2.4	1.87	0.7	0.41	0	0.8	1.25	1.64	1	1.07	0.75	0	2.4
ColDof17	1.4	1.03	0.29	0.4	0.6	0.62	1.71	1.6	0	1.03	3	0	4	1.66	0	1	1.2	1	0.5	0	0.4	1.33	1.5	2.18	0	1.67	0.86	1.09	0.4	0	1.14	1.09	0.5	0.29	1.3	1.24	2.5	1.71	0.7	0.41	0	0.86	1.25	1.64	1	1.14	0.75	0	3
ColDof18	1.33	0.9	0	1.67	0.67	3.3	2	0.33	0.21	0	0.69	2.08	1.66	0	0.23	1	1.86	1.74	1.78	0	1.86	1.74	0.22	0	0	0.52	1.5	0.27	0.41	0	0.5	0.27	1.17	0.92	1.14	1.2	1.17	2.31	0.86	0.6	0.65	0.77	0.91	3.27	1	0	1.09	2.18	2
ColDof19	1.56	0.63	2	0.8	0.44	2.21	0	1.2	0.21	0	0.55	1.91	1.66	0.32	0.55	1	0.62	0.5	1.67	0.86	0.83	1.25	0.33	1.2	0	1	0.86	1.54	2.69	1.25	1.14	1.03	0.9	1.5	0.33	1.58	1.95	2	1.67	1.26	0.15	0.5	1.43	0.51	1	0	0.57	0.86	1.49
ColDof20	1.55	1.79	1.25	1.55	0.45	0.89	0.75	0.45	1.46	1.39	1.26	1.13	1.48	0.61	0.61	1	0.89	1.14	0.94	0.75	0.85	1.25	1.06	0.35	0.94	0.94	1.64	0.81	0.37	0.68	0.36	0.52	1.48	1.4	1.43	0.82	0.38	0.95	0.57	0.5	1.13	1.43	1.55	2.48	1	0.21	0.45	1.1	1.71
ColDof21	1.35	1.75	1.45	1.33	0.65	0.97	0.55	0.67	1.23	0.9	1.32	1.03	1.33	0.39	0.66	1	1.26	0.85	1.28	0.67	0.84	1.25	0.72	0.13	0.57	1.35	1.26	0.61	0.77	0.55	0.74	0.67	1.71	1.46	1.42	1.29	0.54	0.71	0.58	0.7	0.76	1.46	1.21	2.97	1	0.38	0.79	0.94	1.43
ColDof22	1.26	1.71	1.46	1.23	0.74	1.02	0.54	0.77	1.19	1.07	1.35	0.99	1.19	0.44	0.66	1	1.29	0.82	1.29	0.49	0.9	1.41	0.71	0.16	0.56	1.18	1.18	0.74	0.86	0.59	0.82	0.82	1.77	1.38	1.31	0.98	0.6	0.71	0.69	0.78	0.63	1.48	1.19	2.88	1	0.43	0.81	0.9	1.43
ColDof23	1.49	1.63	1.28	1.35	0.51	0.73	0.72	0.65	1.64	1.17	1.34	1.09	1.38	0.37	0.56	1	1.26	1.18	1.22	0.73	0.62	0.96	0.78	0.36	0.62	1.25	1.04	0.73	0.49	0.61	0.96	0.36	1.71	1.67	1.4	1.47	0.43	0.88	0.6	0.63	0.86	1.02	1.3	2.27	1	0.42	0.7	1.55	1.49
ColDof24	1.4	1.78	1.16	1.33	0.6	0.65	0.84	0.67	1.71	1.39	1.23	1.23	1.33	0.48	0.54	1	1.14	1	1.24	0.71	0.72	1.04	0.76	0.47	0.61	1.29	1.16	0.94	0.49	0.67	0.84	0.47	1.76	1.54	1.33	1.22	0.48	0.86	0.68	0.48	0.77	1.09	1.27	1.76	1	0.51	0.73	1.65	1.49
ColDof25	0.8	1.74	1.29	0.86	1.2	0.97	0.71	1.14	0.95	0.97	1.04	1.3	0.95	0.39	0.65	1	1.57	1	0.75	0	0.95	0.2	1.25	0.6	0.68	2.1	1.29	0.4	0.89	0.7	0.71	1.8	1.17	1.33	1.05	0.87	1.17	1.33	0.95	1.06	0.66	1.19	1.23	1.8	1	0.15	0.77	1.4	1.22
ColDof26	1.08	0.82	1.45	1.54	0.92	1.64	0.55	0.46	0.89	0.82	0.95	0.79	1.78	0.41	1.26	1	1.78	0.47	1.57	0.8	0.67	0.94	0.43	0.8	0.22	2.35	1.6	0.8	0.67	0.24	0.4	0.8	1.13	1.54	1.33	1.77	1.13	1.54	0.67	0.55	0.75	0.92	1.08	1.6	1	0	0.92	1.2	0.92
ColDof27	1.38	1.6	1.25	1.29	0.62	0.57	0.75	0.71	1.27	1.83	1.14	1.45	2.19	0.51	0.41	1	1.41	1.25	1.5	0.7	0.21	0.42	0.5	0.42	0.28	2.08	1.33	0.42	0.64	0.25	0.67	0.28	1.45	1.22	1.04	1.03	0.64	0.9	0.96	0.46	0.91	1.55	1.52	2.51	1	0.33	0.48	1.67	1.92
ColDof28	1.27	1.46	0.86	0.95	0.73	0.65	1.14	1.05	1.02	1.14	0.71	1.41	1.28	0.24	0.88	1	0.89	0.61	1.69	0.25	1.28	0.78	0.31	0.25	0.51	2	1	1.25	1.02	0.61	1	0.5	0.95	1.33	1.21	1.46	0.95	1.09	0.79	1.05	1.09	1.45	1.19	2.25	1	0.12	0.81	1.5	1.78
ColDof29	0.97	1.2	1.26	1.53	1.03	1.2	0.74	0.47	0.74	0.98	0.61	1.83	1.68	0	0.56	1	1.68	0.91	1.18	0	0.84	2	0.82	0	0.53	1.09	1.73	0.48	0.53	0	0.27	0.24	0.63	1.19	0.82	1.31	1.18	1.3	1.18	1.31	1.18	1.51	1.46	3.84	1	0	0.54	1.44	1.89
ColDof30	1.28	2.07	1.05	1.5	0.72	1.24	0.95	0.5	1.41	1.66	1.5	0.88	1.15	0	0.62	1	1.85	1.13	1.37	0.19	0.35	0.72	0.63	0.19	0.88	2.15	1.58	0.19	0.35	0	0.42	0	1.25	1.53	1.14	0.31	0.75	0.94	0.86	0.72	1	1.41	1.39	4.06	1	0.12	0.61	1.35	1
ColDof31	1.32	1.74	1.33	1.71	0.68	0.47	0.67	0.29	1.2	1.58	0.67	2.08	1.5	0.79	0.25	1	2	0.86	0.77	0.19	0.2	0.93	1.23	0.56	0.8	2	1.13	0.75	0.3	0.21	0.88	0.75	1.24	0.9	1.37	0.47	0.93	1.42	0.63	0.95	0.83	1.68	1.19	3.38	1	0	0.81	0.38	0.97
ColDof32	1.35	1.95	1.07	1.5	0.65	0.45	0.93	0.5	1.41	1.35	0.63	2.05	1.41	0.6	0.32	1	1.88	0.74	0.77	0.21	0.38	0.89	1.23	0.62	0.56	2.15	1.08	1.03	0.38	0.22	0.92	0.83	1	0.85	1.13	1.05	0.9	1.45	0.88	0.6	1.1	1.7	1.35	3.1	1	0	0.65	0.21	0.57
ColDof33	1.28	1.53	1.33	1.62	0.72	1.29	0.67	0.38	0.98	1.41	0.93	1.45	1.57	0.24	0.62	1	1.18	1.74	1.23	0	1.28	0.87	0.77	0.27	0.79	1.39	1.45	0.27	0.2	0	0.55	0	1	1.1	1.23	0.82	1.16	0.83	0.77	0.71	0.84	1.79	1.33	3	1	0.28	0.67	2.45	1.71
ColDof34	1.35	1.62	1.5	1.11	0.65	1.04	0.5	0.89	0.58	1.27	0.4	1.6	0.97	0.58	1	1	1.06	0.6	0.42	0	1.65	1.6	1.58	0.52	0.77	1.6	1.3	1.04	0.97	0.2	0.7	1.57	0.78	0.83	0.77	0.81	1.67	1.33	1.23	0.69	0.56	1.67	1.24	1.57	1	0.17	0.76	1.3	1.46
ColDof35	1.5	1.81	1.07	0.5	0.5	0.76	0.93	1.5	0.57	1.14	1.5	1.5	1.58	0.19	0	1	1.13	0.83	0.67	0	1.7	0.69	1.33	0.27	0.45	1.93	1.25	0.55	0.57	0.55	0.75	2.18	1.06	1.76	1.25	1.33	1.24	0.8	0.75	0.76	0.71	1.44	1.33	1.36	1	0	0.67	1.64	2.17
ColDof36	1.16	1.5	1.6	1.44	0.84	0.75	0.4	0.56	1.38	1.8	1.17	1.17	0.85	0.52	0.66	1	0.77	0.93	1.14	0.97	1.69	0.93	0.86	0	0.62	1.47	1.28	0.58	0.69	0.67	0.72	0.58	1.27	1.08	1.1	0.6	1.47	1.54	0.9	0.82	0.27	1.23	1.35	2.32	1	0.15	0.65	1.55	2.56
ColDof37	1.24	1.34	1.53	1.42	0.76	0.78	0.47	0.58	0.9	1.41	0.95	1.24	1.21	0.35	0.81	1	1.16	1.41	1.52	0.18	1.07	0.65	0.48	0.27	0.63	1.41	1.16	0.45	1.03	0.54	0.84	0.73	1.32	1.08	1.28	1.2	0.8	0.92	0.72	0.92	0.88	1.42	1.38	2.91	1	0.58	0.62	1.45	1.53
ColDof38	1.33	1.61	1.31	1	0.67	0.8	0.69	1	1.12	1.82	0.9	1.24	1.68	0.54	0.86	1	0.84	0.53	1.35	0.51	0.73	0.68	0.65	0.26	0.79	2.34	1.48	1.02	0.84	0.45	0.52	0.64	1.43	1.15	1.38	0.7	0.7	0.97	0.62	0.54	0.87	1.58	1.57	2.94	1	0.3	0.43	0.64	1.63
ColDof39	1.34	1.67	1.2	1.17	0.66	0.67	0.8	0.83	0.85	1.53	0.77	1.37	1.69	0.4	0.86	1	1.46	1.29	1.13	0.29	0.92	0.62	0.87	0.88	0.62	1.42	1.3	0.44	0.46	0.68	0.7	0.15	1.4	1.04	1.41	0.73	0.77	0.81	0.59	1	0.82	1.48	1.25	1.9	1	0.67	0.75	2.34	1.53
ColDof40	1.5	1.75	1.27	1.26	0.5	0.91	0.73	0.74	0.81	1.58	1.41	1.15	2.19	0.34	0.44	1	1	1.45	1.16	0.78	0.44	0.76	0.84	0.39	0.94	1.45	1.5	0.13	0.63	0.34	0.5	0.52	1.41	1.52	1.21	0.79	0.7	0.76	0.79	0.62	0.89	1.33	1.06	2.74	1	0.38	0.94	1.43	1.63
ColDof41	1.46	1.8	1.4	1.32	0.54	0.87	0.6	0.68	1.34	1.4	1.13	1.08	1.05	0.33	0.8	1	1.18	0.8	1.21	0.22	0.65	0.91	0.79	0.22	0.93	1.6	1.35	0.78	0.85	0.69	0.65	0.22	1.37	1.09	1.54	1.07	0.67	1.09	0.46	0.53	0.96	1.6	1.4	3.33	1	0.22	0.6	1.22	1.59
ColDof42	1.61	1.88	1.33	1.33	0.39	0.85	0.67	0.67	1.04	2	0.86	1	1.56	0.06	1.14	1	1.41	2.18	1.64	0.32	1.11	0.61	0.36	0.47	0.44	0.97	1.17	0.63	0.44	0.24	0.83	0	1.18	1.45	1.15	0.67	1.45	1.33	0.85	0.55	0.36	0.97	0.84	3.32	1	0.24	1.16	1.26	2.33
ColDof43	1.8	2	0.57	1.33	0.2	0.4	1.43	0.67	1.38	1.4	3	0	2.31	0.2	0	1	1.38	1.57	1.2	0.5	0.46	0.17	0.8	1	0.46	1.74	0.91	0	0	0.52	1.09	2	0.86	1.1	1.07	0.8	1.29	2.34	0.93	1.2	0.86	0.55	1	1	1	0	1	1.5	2.8
ColDof44	0	1	0	1.5	2	0.67	0	0.5	0	0.33	1.36	0.55	2.53	0	1.09	1	0.95	0.5	1.56	0.15	0.53	0.75	0.44	0.3	0	1	1	1.2	2	1.75	1	1.05	1.89	1.18	1	2	0.63	2.12	1	2	0.47	0.71	1.6	2.55	1	0	0.4	0.75	1.49
ColDof45	0.8	0	0.8	1	1.2	1.67	1.2	1	0	1	1.5	1.13	2.29	1.33	0.38	1	0.71	1.2	1	0	1.41	0.4	1	0.46	0.18	1.6	1.78	1.85	1.41	0.8	0.22	0.92	1.3	1.18	0.67	0.33	1.57	1.65	1.33	1.67	0.13	0.94	1	1.85	1	0.24	1	0.92	1.43
平均值	1.22022	1.452	0.958	1.23289	0.779778	1.11022	0.908667	0.767111	0.688667	1.03889	1.164	1.26622	1.812	0.436889	0.570444	1	1.21022	0.935556	1.17422	0.390667	0.997111	1.02578	0.846444	0.709111	0.462667	1.48467	1.26511	0.725778	0.800889	0.546889	0.727778	0.793333	1.32044	1.13378	1.08489	1.05778	1.04489	1.40378	0.898444	0.874889	0.669333	1.184	1.18889	2.13378	0.992	0.278222	0.783556	1.21689	1.61044
[truncated: 15 more columns]
